# Supplementary material for: rac-2-{[1-(1-Adamant­yl)eth­yl]imino­meth­yl}-5-meth­oxy­phenol
Source: Acta Crystallogr Sect E Struct Rep Online. 2011 Aug 2;67(Pt 9):o2233. doi: 10.1107/S1600536811030522 (PMC3200738; doi:10.1107/S1600536811030522)
Supplement: Supplementary file 3 [file e-67-o2233-Isup3.hkl]

# 
# h,k,l, Fc-squared, Fo-squared, sigma(Fo-squared) and status flag 
# 
data_I
_shelx_title ' 110416h in P2(1)/c' 
_shelx_refln_list_code          4 
_shelx_F_calc_maximum      131.99 
_exptl_crystal_F_000       680.00 
_reflns_d_resolution_high  0.8404 
 
loop_ 
 _symmetry_equiv_pos_as_xyz 
 'x, y, z' 
 '-x, y+1/2, -z+1/2' 
 '-x, -y, -z' 
 'x, -y-1/2, z-1/2' 
 
_cell_length_a     9.9656 
_cell_length_b    16.1791 
_cell_length_c    11.6239 
_cell_angle_alpha  90.000 
_cell_angle_beta  113.575 
_cell_angle_gamma  90.000 
 
_shelx_F_squared_multiplier     1.000 
 
loop_ 
 _refln_index_h 
 _refln_index_k 
 _refln_index_l 
 _refln_F_squared_calc 
 _refln_F_squared_meas 
 _refln_F_squared_sigma 
 _refln_observed_status 
   2   0   0     3825.20     3618.56     38.32 o 
   3   0   0     5075.73     4917.29     51.89 o 
   4   0   0      270.46      287.81      7.74 o 
   5   0   0     1872.77     1898.48     24.43 o 
   6   0   0       20.90       19.89      3.22 o 
   7   0   0        8.45        4.09      4.52 o 
   8   0   0        7.93        2.34      5.49 o 
   9   0   0        0.31        0.74      4.99 o 
  10   0   0      227.50      197.11     13.37 o 
   2   1   0     3916.92     3740.75     56.81 o 
   3   1   0      994.97      948.54      9.07 o 
   4   1   0      650.99      685.77      9.16 o 
   5   1   0     1038.04     1131.10     24.02 o 
   6   1   0       96.77       91.59      3.12 o 
   7   1   0        2.23        1.32      3.00 o 
   8   1   0        5.69       -0.02      3.55 o 
   9   1   0       62.53       80.33      7.45 o 
  10   1   0       15.59       16.01      5.48 o 
   0   2   0     1307.84     1151.89     13.19 o 
   1   2   0     5597.55     5533.28     74.96 o 
   2   2   0       13.83        7.20      1.33 o 
   3   2   0      227.37      211.83      3.43 o 
   4   2   0       10.63       10.48      1.41 o 
   5   2   0        8.06       14.01      1.85 o 
   6   2   0        0.00       -1.61      1.48 o 
   7   2   0       11.90        4.13      8.09 o 
   8   2   0        6.56        4.84      3.80 o 
   9   2   0      164.97      177.99      9.11 o 
  10   2   0        1.83        2.47      4.33 o 
   1   3   0      772.84      723.46      8.03 o 
   2   3   0       12.37        4.47      1.34 o 
   3   3   0       43.63       40.62      1.62 o 
   4   3   0       37.72       37.18      2.05 o 
   5   3   0      123.72      116.88      3.29 o 
   6   3   0       71.93       64.06      3.66 o 
   7   3   0        3.83        0.70      2.87 o 
   8   3   0       18.08       20.47      4.71 o 
   9   3   0       17.13       18.91      5.11 o 
  10   3   0        0.47        0.24      4.12 o 
   0   4   0     2246.34     2342.29     26.29 o 
   1   4   0     6796.13     6736.51     57.09 o 
   2   4   0     1134.36     1225.66     15.52 o 
   3   4   0       80.24       90.69      2.36 o 
   4   4   0       34.46       36.15      2.10 o 
   5   4   0      176.59      169.54      4.46 o 
   6   4   0       12.72        9.80      2.02 o 
   7   4   0       30.75       25.22      4.64 o 
   8   4   0        2.57       -3.72      3.34 o 
   9   4   0      103.52      100.32      9.57 o 
  10   4   0       19.58       24.49      5.89 o 
   1   5   0        2.31        2.88      2.56 o 
   2   5   0       14.07       20.26      2.50 o 
   3   5   0      122.63      147.27      3.07 o 
   4   5   0      806.78      937.07     20.60 o 
   5   5   0      158.89      161.13      3.65 o 
   6   5   0        6.46        3.82      2.39 o 
   7   5   0        0.09       -2.46      3.18 o 
   8   5   0       33.93       31.55     10.88 o 
   9   5   0        1.88        4.04      6.02 o 
  10   5   0        1.48       -0.88      6.55 o 
   0   6   0     1062.02     1039.26     14.81 o 
   1   6   0      411.78      448.22      8.84 o 
   2   6   0        5.30        9.83      2.22 o 
   3   6   0       20.50       22.02      1.69 o 
   4   6   0      344.56      372.25      5.23 o 
   5   6   0        2.27       -0.55      1.34 o 
   6   6   0        2.88       -0.91      2.09 o 
   7   6   0      121.15      135.42      4.67 o 
   8   6   0       13.75       12.52      4.50 o 
   9   6   0        5.27       -5.07      3.94 o 
  10   6   0       25.53       33.17      6.80 o 
   1   7   0       36.62       28.60      2.46 o 
   2   7   0       19.32       17.24      2.22 o 
   3   7   0       14.05       13.26      3.36 o 
   4   7   0      121.97      118.69      3.80 o 
   5   7   0        0.06       -1.88      1.26 o 
   6   7   0        0.88       -2.38      3.08 o 
   7   7   0       22.37       21.81      3.94 o 
   8   7   0       12.47        7.26      4.35 o 
   9   7   0        4.81       -0.20      4.25 o 
  10   7   0       16.84       25.24      6.44 o 
   0   8   0        0.09       -1.44      1.62 o 
   1   8   0       38.91       40.54      3.61 o 
   2   8   0       68.64       59.74      3.78 o 
   3   8   0        2.73        2.29      1.43 o 
   4   8   0       16.51       19.49      2.37 o 
   5   8   0        3.07        0.76      1.83 o 
   6   8   0       14.69       10.90      3.23 o 
   7   8   0       42.67       41.88      4.64 o 
   8   8   0        3.77       -0.47      4.70 o 
   9   8   0        0.70       -5.98      3.99 o 
   1   9   0        0.04       -2.25      1.50 o 
   2   9   0      109.99      103.79      3.46 o 
   3   9   0       20.30       16.85      2.40 o 
   4   9   0       11.49        8.93      2.29 o 
   5   9   0        1.99       -2.97      2.04 o 
   6   9   0        1.60        0.31      2.77 o 
   7   9   0       36.99       34.96      4.70 o 
   8   9   0        4.27       -1.83      4.56 o 
   9   9   0        0.77       -1.22      5.07 o 
   0  10   0       73.45       75.31      3.60 o 
   1  10   0      449.54      433.92      6.85 o 
   2  10   0       88.63       82.27      3.33 o 
   3  10   0       56.57       61.58      3.91 o 
   4  10   0      218.03      216.28      7.88 o 
   5  10   0      122.96      110.36      4.42 o 
   6  10   0      287.82      291.49      8.44 o 
   7  10   0        0.28       -2.20      3.29 o 
   8  10   0       19.61        9.04      5.12 o 
   9  10   0        0.29       -5.63      4.68 o 
   1  11   0      133.35      133.56      4.01 o 
   2  11   0       21.36       19.69      2.61 o 
   3  11   0      355.56      345.88      6.98 o 
   4  11   0      418.74      421.04      8.12 o 
   5  11   0       22.01       24.92      3.88 o 
   6  11   0       12.60        6.91      3.64 o 
   7  11   0        0.24       -3.82      3.19 o 
   8  11   0        1.44       -4.28      4.33 o 
   0  12   0      237.56      246.71      8.58 o 
   1  12   0        0.24       -1.93      2.21 o 
   2  12   0        0.11       -2.36      2.14 o 
   3  12   0      305.27      293.25      6.72 o 
   4  12   0       23.40       25.69      3.38 o 
   5  12   0        0.16       -3.74      2.50 o 
   6  12   0      110.32      118.71      7.00 o 
   7  12   0        0.07       -5.18      3.74 o 
   8  12   0        0.92       -0.23      4.80 o 
   1  13   0       64.46       68.65      5.21 o 
   2  13   0      114.94      112.11      5.46 o 
   3  13   0      438.10      427.89     15.06 o 
   4  13   0       18.01       14.57      3.20 o 
   5  13   0        6.63        2.72      3.06 o 
   6  13   0        0.30       -2.24      3.50 o 
   7  13   0       10.35       10.19      4.09 o 
   8  13   0        3.08       -1.94      4.69 o 
   0  14   0        1.06        3.39      5.40 o 
   1  14   0        9.97       14.11      3.75 o 
   2  14   0        7.96        6.01      3.35 o 
   3  14   0      211.90      198.14      7.26 o 
   4  14   0       72.61       81.59      5.70 o 
   5  14   0       95.44      106.11      6.22 o 
   6  14   0        0.83       -4.46      3.64 o 
   7  14   0        2.26       -1.82      3.95 o 
   1  15   0      166.75      175.34      7.02 o 
   2  15   0        8.85        9.52      3.60 o 
   3  15   0       18.19       11.90      3.92 o 
   4  15   0        2.02       -0.41      3.50 o 
   5  15   0        0.90       -1.17      3.64 o 
   6  15   0        1.26       -5.87      3.91 o 
   0  16   0      197.91      171.74     12.80 o 
   1  16   0        1.56        4.35      3.51 o 
   2  16   0        2.21       -1.11      3.26 o 
   3  16   0       41.41       51.18      5.71 o 
   4  16   0       91.14      105.49      6.93 o 
   5  16   0       17.43        5.96      6.47 o 
   6  16   0        0.00       -0.94      5.35 o 
   1  17   0        6.01        2.71      3.59 o 
   2  17   0        9.89        4.00      3.98 o 
   3  17   0       34.09       35.82      5.44 o 
   4  17   0       28.55       27.10      5.30 o 
   5  17   0        0.27       -2.58      6.08 o 
   0  18   0       24.84       20.18      8.46 o 
   1  18   0       17.68        6.08      5.02 o 
   2  18   0        2.00       -1.91      3.60 o 
   3  18   0        0.10        1.55      4.01 o 
   1  19   0        7.70       -2.58      4.79 o 
 -11   1   1        2.47        1.09      4.85 o 
 -10   1   1       37.13       48.00      6.74 o 
  -9   1   1       62.08       60.03      6.82 o 
  -8   1   1      168.33      161.17      9.10 o 
  -7   1   1        7.24        6.51      3.35 o 
  -6   1   1      171.18      171.17      4.61 o 
  -5   1   1       13.73       22.68      1.73 o 
  -4   1   1      749.02      719.71      8.85 o 
  -3   1   1      496.39      488.51      6.16 o 
  -2   1   1    14939.20    12969.87    166.03 o 
  -1   1   1      188.82      142.37      3.87 o 
   0   1   1       81.55       79.05      2.98 o 
   1   1   1     5925.06     5627.50     69.51 o 
   2   1   1     1762.90     1781.10     32.28 o 
   3   1   1      109.21      111.79      4.27 o 
   4   1   1      101.87       91.99      3.98 o 
   5   1   1        0.42       -1.97      1.31 o 
   6   1   1      128.74      119.24      3.86 o 
   7   1   1       26.46       35.09      4.97 o 
   8   1   1      473.15      422.21     15.73 o 
   9   1   1       24.92       31.94      5.94 o 
  10   1   1        7.27        3.40      4.82 o 
 -11   2   1       51.42       39.99      6.99 o 
 -10   2   1        4.12       -3.25      4.13 o 
  -9   2   1       32.45       41.35      6.02 o 
  -8   2   1        5.77        9.60      3.96 o 
  -7   2   1       62.70       65.82      5.56 o 
  -6   2   1      286.30      308.97      6.85 o 
  -5   2   1      679.82      679.08      9.41 o 
  -4   2   1      594.33      581.14      6.47 o 
  -3   2   1       25.42       30.57      2.14 o 
  -2   2   1     2610.97     2692.39     23.51 o 
  -1   2   1    17269.81    15769.00    253.38 o 
   0   2   1      345.26      285.16      2.82 o 
   1   2   1      427.48      420.02      5.40 o 
   2   2   1      271.11      265.12      7.35 o 
   3   2   1      567.54      620.88     21.44 o 
   4   2   1     2129.78     2132.26     21.81 o 
   5   2   1      258.48      275.00      6.03 o 
   6   2   1        3.64        3.73      1.83 o 
   7   2   1      230.73      238.23      8.63 o 
   8   2   1        6.45       14.92      4.47 o 
   9   2   1       81.09       96.70      8.12 o 
  10   2   1        4.87        1.07      4.45 o 
 -11   3   1        0.28       -4.55      4.74 o 
 -10   3   1        0.02       -3.20      5.14 o 
  -9   3   1        0.27       -5.46      3.65 o 
  -8   3   1        0.98       -0.67      3.38 o 
  -7   3   1        0.06       -4.34      2.89 o 
  -6   3   1      787.53      793.73     18.59 o 
  -5   3   1     2776.79     2963.60     51.17 o 
  -4   3   1     2215.09     2313.93     29.99 o 
  -3   3   1      824.33      813.68      9.09 o 
  -2   3   1     4120.32     4122.15     27.26 o 
  -1   3   1    17420.92    16256.27    236.02 o 
   0   3   1     1957.39     1906.27     15.14 o 
   1   3   1     1343.13     1296.06     18.71 o 
   2   3   1      900.82      823.86     18.55 o 
   3   3   1        1.74        1.88      1.62 o 
   4   3   1        2.38        3.34      1.58 o 
   5   3   1        0.49        1.51      1.57 o 
   6   3   1      107.67       98.48      3.64 o 
   7   3   1        2.70        0.45      3.34 o 
   8   3   1      100.81       84.26      5.98 o 
   9   3   1       56.28       47.09      6.34 o 
  10   3   1        4.48        0.89      4.64 o 
 -10   4   1       20.22       20.94      5.55 o 
  -9   4   1       13.80        5.30      4.47 o 
  -8   4   1        7.02        7.20      4.11 o 
  -7   4   1       55.72       54.42      5.43 o 
  -6   4   1       18.21       28.43      2.94 o 
  -5   4   1      576.27      571.48      8.98 o 
  -4   4   1     1210.87     1230.32     11.73 o 
  -3   4   1     1015.99     1000.46      8.63 o 
  -2   4   1     2016.50     2115.74     20.01 o 
  -1   4   1    16630.63    15720.73    106.28 o 
   0   4   1     3718.04     3498.43    111.97 o 
   1   4   1      322.82      312.71      5.08 o 
   2   4   1        2.18        1.18      0.95 o 
   3   4   1      422.69      486.94     11.25 o 
   4   4   1       13.87       10.18      1.97 o 
   5   4   1      160.65      121.58      4.15 o 
   6   4   1        3.35        2.10      1.92 o 
   7   4   1      120.78      103.13     11.24 o 
   8   4   1       35.54       30.64      5.47 o 
   9   4   1        7.71       -1.26      4.38 o 
  10   4   1       10.10       11.29      7.97 o 
 -10   5   1        2.13       -2.49      6.64 o 
  -9   5   1       14.98       14.32      5.01 o 
  -8   5   1        8.19        0.20      3.80 o 
  -7   5   1       14.57       12.10      8.57 o 
  -6   5   1       81.59       77.02      3.84 o 
  -5   5   1       30.02       34.53      2.18 o 
  -4   5   1      278.27      279.75      4.23 o 
  -3   5   1        8.58       14.69      2.63 o 
  -2   5   1     2584.54     2717.46     19.23 o 
  -1   5   1     2254.55     2148.51     22.18 o 
   0   5   1      170.69      145.81      3.52 o 
   1   5   1      653.42      609.39     30.67 o 
   2   5   1      140.35      147.40      2.80 o 
   3   5   1      767.91      741.52     10.38 o 
   4   5   1      997.90     1069.01     11.48 o 
   5   5   1      105.22      105.36      3.46 o 
   6   5   1      120.99      112.50      4.40 o 
   7   5   1        6.88        1.79      2.68 o 
   8   5   1        0.78       -5.17      3.44 o 
   9   5   1        0.07        3.35      5.87 o 
  10   5   1        1.68       -1.98      7.31 o 
 -10   6   1        0.38       -6.62      4.41 o 
  -9   6   1        0.98       -3.28      3.90 o 
  -8   6   1        0.26       -4.13      2.75 o 
  -7   6   1       10.01       11.20      3.12 o 
  -6   6   1      274.01      265.11      9.35 o 
  -5   6   1       16.35        9.99      1.63 o 
  -4   6   1       59.22       60.52      2.63 o 
  -3   6   1       23.69       31.93      5.26 o 
  -2   6   1      752.85      774.47     14.82 o 
  -1   6   1      864.31      792.83      7.13 o 
   0   6   1     1156.93     1244.97     12.05 o 
   1   6   1       94.50       99.66      3.25 o 
   2   6   1       39.97       57.31      2.71 o 
   3   6   1      108.08      100.72      4.60 o 
   4   6   1      101.42       87.51      2.94 o 
   5   6   1       12.95       12.20      2.06 o 
   6   6   1        3.21       -1.87      1.69 o 
   7   6   1        2.69       -3.52      2.54 o 
   8   6   1       10.82        0.63      3.86 o 
   9   6   1        3.61        2.25      5.16 o 
 -10   7   1        7.86        6.67      8.38 o 
  -9   7   1        1.06       -5.38      4.11 o 
  -8   7   1        4.59       -3.43      6.35 o 
  -7   7   1        3.10       -1.80      2.72 o 
  -6   7   1        5.49        1.51      3.28 o 
  -5   7   1        0.78       -0.88      1.25 o 
  -4   7   1        7.25        3.94      1.60 o 
  -3   7   1       89.59       86.34      3.62 o 
  -2   7   1      287.49      295.42      4.03 o 
  -1   7   1     1271.89     1311.38     12.44 o 
   0   7   1     1802.40     1746.93     16.15 o 
   1   7   1       68.90       56.06      4.66 o 
   2   7   1       60.24       63.72      3.06 o 
   3   7   1       53.24       47.81      2.08 o 
   4   7   1      168.19      164.54      3.90 o 
   5   7   1      139.91      134.42      6.14 o 
   6   7   1       11.61       10.45      2.60 o 
   7   7   1       18.54       15.17      3.78 o 
   8   7   1       57.56       70.54      7.49 o 
   9   7   1        2.97       10.23      5.08 o 
 -10   8   1        3.17       -3.58      5.03 o 
  -9   8   1        6.56        2.74      7.58 o 
  -8   8   1       34.80       26.46      5.76 o 
  -7   8   1        0.94        2.66      3.00 o 
  -6   8   1      149.95      135.78      5.53 o 
  -5   8   1       95.60      102.19      3.72 o 
  -4   8   1       54.66       54.94      2.99 o 
  -3   8   1        1.31       -0.36      1.19 o 
  -2   8   1      310.46      301.28      4.23 o 
  -1   8   1       20.25       26.17      4.26 o 
   0   8   1       41.62       44.75      2.60 o 
   1   8   1        5.30       -1.39      1.33 o 
   2   8   1      136.80      142.31      5.58 o 
   3   8   1       67.18       66.83      3.68 o 
   4   8   1       49.60       58.76      5.61 o 
   5   8   1        3.31       -0.69      2.01 o 
   6   8   1        3.12       -2.33      2.70 o 
   7   8   1       18.31       14.88      3.97 o 
   8   8   1        0.01       -2.56      4.16 o 
   9   8   1        8.11        5.86      5.28 o 
  -9   9   1        0.46       -5.11      4.10 o 
  -8   9   1       32.37       28.17      5.53 o 
  -7   9   1      139.67      135.29      7.06 o 
  -6   9   1       28.26       25.19      3.97 o 
  -5   9   1      291.46      271.22      6.10 o 
  -4   9   1        5.69        4.32      1.94 o 
  -3   9   1        5.79        6.17      2.19 o 
  -2   9   1      161.33      144.20      3.85 o 
  -1   9   1       61.22       51.00      2.48 o 
   0   9   1      151.13      147.70      4.05 o 
   1   9   1       11.99       14.90      2.45 o 
   2   9   1       24.38       20.21      2.73 o 
   3   9   1        5.81        8.19      2.39 o 
   4   9   1      124.43      129.69      5.08 o 
   5   9   1        7.54        1.49      2.27 o 
   6   9   1       32.94       33.59      4.29 o 
   7   9   1        2.61        0.13      3.43 o 
   8   9   1       28.26       32.86      5.89 o 
   9   9   1        0.26       -1.15      4.77 o 
  -9  10   1        0.27       -5.14      4.21 o 
  -8  10   1        0.90        2.82      4.34 o 
  -7  10   1        0.90       -1.74      3.15 o 
  -6  10   1      103.40       99.86      5.36 o 
  -5  10   1       65.28       69.85      4.05 o 
  -4  10   1       28.97       38.97      3.25 o 
  -3  10   1      100.51       95.60      3.64 o 
  -2  10   1       11.23        8.37      1.97 o 
  -1  10   1       78.04       82.07      2.94 o 
   0  10   1       16.09       25.33      2.61 o 
   1  10   1       18.71       19.52      2.81 o 
   2  10   1      289.20      277.77      8.25 o 
   3  10   1      247.91      243.48      6.84 o 
   4  10   1      147.09      151.37      5.73 o 
   5  10   1        5.39       -2.28      2.30 o 
   6  10   1       14.51        1.24      3.79 o 
   7  10   1        6.97        0.65      3.59 o 
   8  10   1        0.21        2.47      4.51 o 
  -9  11   1        0.43       -7.22      4.82 o 
  -8  11   1       35.19       36.25      6.41 o 
  -7  11   1       47.21       42.79      5.31 o 
  -6  11   1        7.46        5.17      3.31 o 
  -5  11   1       16.44       19.87      3.16 o 
  -4  11   1       21.37       17.77      2.87 o 
  -3  11   1      229.26      207.61      5.31 o 
  -2  11   1       29.61       39.80      3.09 o 
  -1  11   1      126.42      129.98      5.09 o 
   0  11   1      155.32      160.85      4.69 o 
   1  11   1      360.69      335.50      7.93 o 
   2  11   1      399.61      367.55      8.50 o 
   3  11   1       40.38       44.15      4.38 o 
   4  11   1       13.40        8.80      2.69 o 
   5  11   1       11.57       12.54      3.12 o 
   6  11   1        2.76        0.12      3.35 o 
   7  11   1       14.53       10.18      4.17 o 
   8  11   1        8.04       12.98      5.65 o 
  -8  12   1        1.26       -4.02      4.26 o 
  -7  12   1        0.26       -3.08      3.28 o 
  -6  12   1        1.60        3.89      3.50 o 
  -5  12   1      441.55      459.29      8.94 o 
  -4  12   1       64.97       77.06      4.47 o 
  -3  12   1      181.90      171.06      5.12 o 
  -2  12   1       61.43       71.83      5.12 o 
  -1  12   1       25.61       22.81      3.48 o 
   0  12   1      279.96      256.34      7.36 o 
   1  12   1       99.04       98.19      4.82 o 
   2  12   1      122.66      107.52      5.09 o 
   3  12   1        1.91        1.24      2.85 o 
   4  12   1       31.68       31.92      3.75 o 
   5  12   1      122.45      126.33      5.22 o 
   6  12   1        1.72        1.92      3.46 o 
   7  12   1        9.52       11.84      4.41 o 
   8  12   1        6.56       10.48      5.78 o 
  -8  13   1        6.92        4.72      6.08 o 
  -7  13   1        8.42        5.96      4.18 o 
  -6  13   1       73.89       85.02      6.44 o 
  -5  13   1      223.17      220.77      6.49 o 
  -4  13   1       22.23       23.01      4.04 o 
  -3  13   1       39.85       35.75      5.36 o 
  -2  13   1      122.14      124.20      5.64 o 
  -1  13   1       19.95       15.37      3.45 o 
   0  13   1       20.89       24.76      3.73 o 
   1  13   1       51.17       50.75      4.78 o 
   2  13   1       26.26       27.62      4.11 o 
   3  13   1        8.21        6.28      2.79 o 
   4  13   1       84.83       86.47      5.38 o 
   5  13   1       45.44       44.41      4.46 o 
   6  13   1        0.45       -1.21      3.37 o 
   7  13   1        4.56       -3.36      3.73 o 
  -7  14   1        0.63       -4.14      3.90 o 
  -6  14   1        0.33       -2.82      3.51 o 
  -5  14   1       19.93       24.53      4.32 o 
  -4  14   1       31.56       32.36      4.65 o 
  -3  14   1       45.10       52.66      5.31 o 
  -2  14   1       36.20       39.40      4.84 o 
  -1  14   1      326.68      341.67      9.15 o 
   0  14   1       18.21       12.81      3.69 o 
   1  14   1      104.55      104.10      5.39 o 
   2  14   1        0.03       -3.54      2.73 o 
   3  14   1        0.67        2.34      3.49 o 
   4  14   1        7.26        3.52      3.53 o 
   5  14   1       12.94        8.93      3.35 o 
   6  14   1        0.01       -5.44      4.82 o 
   7  14   1        0.22       -2.41      4.08 o 
  -7  15   1        8.78        8.95      6.56 o 
  -6  15   1        0.14       -5.28      7.15 o 
  -5  15   1      109.66      135.18      8.63 o 
  -4  15   1       33.52       35.37      5.03 o 
  -3  15   1        1.39       -2.33      3.25 o 
  -2  15   1       15.58       16.27      4.36 o 
  -1  15   1       19.51       28.66      4.48 o 
   0  15   1       45.05       49.25      6.81 o 
   1  15   1        5.18        2.59      3.21 o 
   2  15   1        8.21        4.50      3.27 o 
   3  15   1       45.01       56.26      5.58 o 
   4  15   1       54.28       62.23      5.91 o 
   5  15   1        1.02       -1.92      3.87 o 
   6  15   1        0.03       -6.35      4.23 o 
  -6  16   1       18.29       16.01      6.05 o 
  -5  16   1      156.42      137.27      8.87 o 
  -4  16   1       30.23       32.30      5.16 o 
  -3  16   1        0.94       -2.65      3.16 o 
  -2  16   1      152.19      137.05      6.64 o 
  -1  16   1        0.69       -1.54      3.32 o 
   0  16   1        0.68       -2.78      4.13 o 
   1  16   1        9.09        3.72      3.92 o 
   2  16   1        0.03       -4.29      2.86 o 
   3  16   1        3.35        4.38      3.80 o 
   4  16   1        9.81        7.91      4.01 o 
   5  16   1       32.60       41.56      7.10 o 
  -5  17   1        9.06        5.32      5.61 o 
  -4  17   1        0.04        1.72      3.95 o 
  -3  17   1       11.23        5.63      4.04 o 
  -2  17   1       27.72       26.45      4.75 o 
  -1  17   1        8.13        3.25      3.59 o 
   0  17   1       22.88       13.93      5.37 o 
   1  17   1        2.68       -4.63      3.09 o 
   2  17   1       62.60       71.40      7.41 o 
   3  17   1       36.04       40.89      5.51 o 
   4  17   1       18.54       18.76      4.73 o 
  -4  18   1       14.71        9.19      4.54 o 
  -3  18   1        1.87        1.01      4.03 o 
  -2  18   1        0.03       -5.24      3.49 o 
  -1  18   1        0.92       -4.82      6.07 o 
   0  18   1        5.97        7.44      9.18 o 
   1  18   1        7.91        5.39      4.15 o 
   2  18   1       12.50        6.81      6.37 o 
   3  18   1       16.48       18.09      4.79 o 
  -1  19   1        5.88        1.78      5.18 o 
   0  19   1        0.38       -1.08      4.76 o 
   1  19   1        0.29       -5.72      5.04 o 
 -11   0   2        5.18        4.28      7.10 o 
 -10   0   2       15.06        5.35      7.05 o 
  -9   0   2        4.20       -4.42      5.11 o 
  -8   0   2        2.23        1.31      4.56 o 
  -7   0   2      392.54      412.17     15.07 o 
  -6   0   2      121.41      177.76      9.07 o 
  -5   0   2      296.89      355.71     11.78 o 
  -4   0   2      425.28      401.99     11.27 o 
  -3   0   2     1487.47     1527.59     26.08 o 
  -2   0   2       52.04       65.72      3.56 o 
  -1   0   2     7973.12     7687.52    113.85 o 
   0   0   2     4722.60     4414.37     46.15 o 
   1   0   2     5449.39     5176.94     79.48 o 
   2   0   2       53.52       52.50      3.92 o 
   3   0   2      438.90      371.05     11.68 o 
   4   0   2       19.75        8.12      3.03 o 
   5   0   2       22.20       20.57      4.70 o 
   6   0   2        9.61        4.80      3.85 o 
   7   0   2        0.01       -0.21      4.83 o 
   8   0   2       28.43       23.93      7.57 o 
   9   0   2       51.56       60.35     10.15 o 
  10   0   2        0.45       -6.06      6.59 o 
 -11   1   2        3.27       -3.05      4.97 o 
 -10   1   2        1.82       -6.11      4.07 o 
  -9   1   2       13.60       10.18      4.67 o 
  -8   1   2       15.37       10.26      4.16 o 
  -7   1   2       85.63       75.69      5.06 o 
  -6   1   2      523.81      561.62      8.31 o 
  -5   1   2      249.61      281.62      4.98 o 
  -4   1   2      104.42      102.33      2.59 o 
  -3   1   2      344.59      440.23    109.50 o 
  -2   1   2     1093.08     1095.08     10.79 o 
  -1   1   2       35.44       38.83      2.48 o 
   0   1   2      546.94      504.46     10.08 o 
   1   1   2        0.12        0.98      0.98 o 
   2   1   2       49.13       49.20      2.76 o 
   3   1   2       20.18       31.03      6.24 o 
   4   1   2       37.79       44.02      5.64 o 
   5   1   2       73.84       70.20      4.30 o 
   6   1   2        0.80       -0.49      2.18 o 
   7   1   2      203.33      206.01      8.37 o 
   8   1   2       18.00       16.57      5.13 o 
   9   1   2        0.17        0.12      4.41 o 
  10   1   2        1.54        3.62      4.55 o 
 -11   2   2        2.44        0.71      4.96 o 
 -10   2   2       11.60        9.60      5.20 o 
  -9   2   2        6.32        4.51      4.29 o 
  -8   2   2       16.35       16.54      4.30 o 
  -7   2   2        2.42        2.22      3.19 o 
  -6   2   2      149.61      168.70      4.76 o 
  -5   2   2      427.87      430.85      6.79 o 
  -4   2   2     1018.34     1114.28     17.04 o 
  -3   2   2     4048.32     4042.09     40.42 o 
  -2   2   2     6814.96     6502.28    102.00 o 
  -1   2   2     6921.06     6550.10     71.86 o 
   0   2   2     7006.39     6548.05     72.24 o 
   1   2   2       57.91       41.29      2.29 o 
   2   2   2       46.02       44.38      2.73 o 
   3   2   2      283.91      280.46      7.19 o 
   4   2   2        1.79        1.67      1.96 o 
   5   2   2      140.24      144.35      5.91 o 
   6   2   2       19.98       22.58      4.07 o 
   7   2   2        3.43        7.29      3.82 o 
   8   2   2       13.98       14.99      4.69 o 
   9   2   2       10.87       10.70      4.64 o 
  10   2   2        0.42        0.64      4.95 o 
 -11   3   2        0.13        1.61      4.96 o 
 -10   3   2        5.77        5.53      4.93 o 
  -9   3   2       21.67       19.04      5.21 o 
  -8   3   2       61.63       79.07      6.55 o 
  -7   3   2      341.90      319.47     12.66 o 
  -6   3   2      194.92      187.62      4.89 o 
  -5   3   2        5.91        6.34      1.88 o 
  -4   3   2      270.30      246.61      3.66 o 
  -3   3   2        4.71        5.99      0.92 o 
  -2   3   2      542.48      515.53      5.74 o 
  -1   3   2     1417.93     1369.39     21.04 o 
   0   3   2      393.89      395.91      4.39 o 
   1   3   2      705.49      715.06     16.30 o 
   2   3   2      754.49      778.44     41.67 o 
   3   3   2      195.49      214.93      8.37 o 
   4   3   2        5.69       13.10      2.72 o 
   5   3   2      246.48      240.41      6.19 o 
   6   3   2       93.71       86.46      4.31 o 
   7   3   2        1.10       -2.16      2.59 o 
   8   3   2       20.25        9.88      6.42 o 
   9   3   2        0.13        2.59      4.27 o 
 -11   4   2        8.09        7.32      5.34 o 
 -10   4   2        0.91       -2.34      4.28 o 
  -9   4   2        9.24        8.54      4.46 o 
  -8   4   2        0.05       -2.43      3.13 o 
  -7   4   2      166.05      157.95      6.69 o 
  -6   4   2       99.79       90.78      5.45 o 
  -5   4   2      243.95      270.55      4.41 o 
  -4   4   2     1038.39     1143.22     17.45 o 
  -3   4   2      453.11      468.09      5.10 o 
  -2   4   2     6689.66     6674.38     43.22 o 
  -1   4   2     4859.06     4852.21     33.19 o 
   0   4   2      274.09      258.85      3.53 o 
   1   4   2      584.62      566.64     13.79 o 
   2   4   2       95.57       80.50      2.92 o 
   3   4   2      217.44      196.73      4.93 o 
   4   4   2      113.24      109.33      5.02 o 
   5   4   2      253.92      237.43      6.10 o 
   6   4   2      290.18      278.95      7.10 o 
   7   4   2       49.46       49.13      4.87 o 
   8   4   2       63.82       76.37      9.50 o 
   9   4   2        0.17       -3.63      5.76 o 
 -11   5   2       10.44       -3.17      6.86 o 
 -10   5   2        1.80       -1.75      4.37 o 
  -9   5   2        6.24       11.27      5.58 o 
  -8   5   2        0.03       -5.24      4.94 o 
  -7   5   2        9.64       16.51      3.98 o 
  -6   5   2      350.55      365.66      6.45 o 
  -5   5   2      494.00      472.20      5.89 o 
  -4   5   2       24.71       21.04      2.09 o 
  -3   5   2     6298.56     6569.01     44.79 o 
  -2   5   2       20.30       22.61      1.81 o 
  -1   5   2      847.62      814.38      9.44 o 
   0   5   2        0.30       -1.32      0.88 o 
   1   5   2      511.34      529.10     14.31 o 
   2   5   2      306.65      312.79      7.77 o 
   3   5   2        6.97        9.34      1.98 o 
   4   5   2      195.87      193.99      5.88 o 
   5   5   2       47.06       53.71      3.07 o 
   6   5   2       81.33       79.94      4.21 o 
   7   5   2      119.48      101.81      5.27 o 
   8   5   2        8.71       16.22      7.29 o 
   9   5   2        4.73        6.12      7.50 o 
 -10   6   2        1.64       -4.83      4.10 o 
  -9   6   2        4.56       -2.59      4.02 o 
  -8   6   2        2.06       -1.62      2.94 o 
  -7   6   2        0.06       -2.96      2.31 o 
  -6   6   2        5.22        3.65      1.96 o 
  -5   6   2       51.64       46.92      2.20 o 
  -4   6   2       77.77       89.85      2.53 o 
  -3   6   2       49.42       63.51      2.76 o 
  -2   6   2     1219.08     1270.42     11.93 o 
  -1   6   2       60.44       70.12      2.14 o 
   0   6   2      331.84      338.23      5.21 o 
   1   6   2     1227.55     1288.92     14.94 o 
   2   6   2     1144.30     1248.94     32.07 o 
   3   6   2      584.54      635.89     10.15 o 
   4   6   2      107.05      100.40      3.32 o 
   5   6   2        5.44        2.58      1.90 o 
   6   6   2        6.65        5.93      2.92 o 
   7   6   2        2.71        1.26      3.72 o 
   8   6   2        1.64       11.50      6.10 o 
   9   6   2       11.45       15.11      5.78 o 
 -10   7   2        0.15       -6.30      4.20 o 
  -9   7   2        0.37       -4.98      4.10 o 
  -8   7   2      139.15      119.23      7.38 o 
  -7   7   2       91.72       98.00      4.83 o 
  -6   7   2       72.52       70.00      3.37 o 
  -5   7   2       46.41       40.31      2.84 o 
  -4   7   2        0.17       -0.68      1.69 o 
  -3   7   2      282.28      298.13      9.28 o 
  -2   7   2     1496.66     1518.41     12.49 o 
  -1   7   2        0.42       43.06      5.45 o 
   0   7   2     2448.69     2564.50     32.56 o 
   1   7   2       46.76       60.82      3.32 o 
   2   7   2       10.63       10.65      1.44 o 
   3   7   2       20.28       29.95      2.07 o 
   4   7   2       20.82       22.19      3.23 o 
   5   7   2        0.27       -3.02      2.01 o 
   6   7   2      136.73      136.02      5.69 o 
   7   7   2        3.08        7.08      3.58 o 
   8   7   2        5.68        9.13      4.78 o 
   9   7   2       11.94       21.83      6.08 o 
 -10   8   2        1.28       -5.77      4.68 o 
  -9   8   2       16.83       15.31      6.04 o 
  -8   8   2        9.00       15.73      5.84 o 
  -7   8   2      382.29      394.68      9.30 o 
  -6   8   2      138.66      125.29      5.18 o 
  -5   8   2        2.09        2.32      1.49 o 
  -4   8   2      138.73      140.12      3.33 o 
  -3   8   2     1656.95     1720.12     16.59 o 
  -2   8   2     3278.60     3242.32     30.10 o 
  -1   8   2     2359.94     2502.61     36.64 o 
   0   8   2      807.61      852.21     21.63 o 
   1   8   2       72.31       56.16      3.17 o 
   2   8   2      306.32      328.63     12.63 o 
   3   8   2      188.31      190.24      6.94 o 
   4   8   2        5.17        2.44      2.24 o 
   5   8   2       49.59       53.85      5.49 o 
   6   8   2        1.22       -2.55      3.77 o 
   7   8   2       91.74       95.36      6.11 o 
   8   8   2      118.91      115.29      8.46 o 
   9   8   2      141.95      147.62      9.36 o 
 -10   9   2        0.73       -0.51      5.04 o 
  -9   9   2       21.83       26.31     10.68 o 
  -8   9   2        5.33        3.59      4.31 o 
  -7   9   2      358.42      346.61      8.99 o 
  -6   9   2      594.72      571.16     11.13 o 
  -5   9   2      295.81      290.39      6.16 o 
  -4   9   2       64.94       66.38      3.99 o 
  -3   9   2       97.91       94.93      2.81 o 
  -2   9   2      407.23      426.34      6.38 o 
  -1   9   2       54.76       61.44      2.90 o 
   0   9   2       42.45       51.44      3.13 o 
   1   9   2       56.44       53.13      3.60 o 
   2   9   2      129.01      138.95      4.95 o 
   3   9   2       96.33       97.54      4.51 o 
   4   9   2       62.25       61.91      4.15 o 
   5   9   2        8.15        4.54      3.13 o 
   6   9   2        7.39       -3.48      4.73 o 
   7   9   2        3.61        1.56      3.68 o 
   8   9   2       63.91       88.67      8.40 o 
  -9  10   2        6.03        1.05      4.73 o 
  -8  10   2        0.05        0.82      4.52 o 
  -7  10   2       77.25       72.28      5.84 o 
  -6  10   2       66.63       79.62      5.03 o 
  -5  10   2        1.22       -0.03      2.15 o 
  -4  10   2       53.09       59.34      3.38 o 
  -3  10   2       12.93        8.36      2.16 o 
  -2  10   2      506.35      543.12      7.90 o 
  -1  10   2      313.95      309.68      5.87 o 
   0  10   2       62.16       58.71      3.54 o 
   1  10   2        7.80        6.65      2.26 o 
   2  10   2       12.36        8.16      2.69 o 
   3  10   2      535.95      544.16     10.62 o 
   4  10   2       60.30       76.98      5.47 o 
   5  10   2       18.56       15.32      5.03 o 
   6  10   2        9.54       12.98      3.65 o 
   7  10   2       89.62       89.16      6.71 o 
   8  10   2       43.66       51.97      9.00 o 
  -9  11   2        0.13       -5.44      4.88 o 
  -8  11   2        9.46        3.91      4.73 o 
  -7  11   2        3.08        3.05      3.67 o 
  -6  11   2      246.70      241.95      7.72 o 
  -5  11   2        3.64        2.42      2.57 o 
  -4  11   2        0.22       -2.75      2.19 o 
  -3  11   2      168.85      164.30      4.69 o 
  -2  11   2      133.74      141.56      5.36 o 
  -1  11   2       84.50       72.64      4.07 o 
   0  11   2      206.48      212.20      6.35 o 
   1  11   2       33.24       27.16      3.47 o 
   2  11   2      341.38      310.47      7.97 o 
   3  11   2       35.07       36.49      4.75 o 
   4  11   2      105.01       94.84      5.16 o 
   5  11   2       23.59       27.51      4.39 o 
   6  11   2        4.65        1.57      3.38 o 
   7  11   2        6.43        7.17      4.01 o 
   8  11   2       13.05       35.18      7.19 o 
  -9  12   2        8.57       13.05      6.39 o 
  -8  12   2        8.46       -5.21      4.63 o 
  -7  12   2        4.29        6.18      3.80 o 
  -6  12   2      353.39      370.27      9.74 o 
  -5  12   2       32.07       33.07      3.81 o 
  -4  12   2      131.27      120.55      4.63 o 
  -3  12   2       16.28       20.55      3.81 o 
  -2  12   2       14.81       11.14      3.14 o 
  -1  12   2       69.07       58.54      5.29 o 
   0  12   2        7.21        5.74      2.72 o 
   1  12   2        1.50       -0.22      2.45 o 
   2  12   2      226.35      214.34      6.97 o 
   3  12   2       95.63       84.33      5.21 o 
   4  12   2       15.21       10.89      3.60 o 
   5  12   2       40.53       46.21      6.25 o 
   6  12   2        9.43        6.81      4.06 o 
   7  12   2        7.86        4.57      4.23 o 
  -8  13   2        0.11       -1.97      4.84 o 
  -7  13   2       27.19       28.70      5.17 o 
  -6  13   2       13.28       13.08      4.08 o 
  -5  13   2       15.93       15.88      3.43 o 
  -4  13   2       48.95       54.75      6.98 o 
  -3  13   2       58.07       62.65      5.35 o 
  -2  13   2        7.70        8.52      3.33 o 
  -1  13   2       42.51       43.96      4.59 o 
   0  13   2        0.83       -3.37      2.37 o 
   1  13   2        0.01       -2.68      2.49 o 
   2  13   2        7.99        2.35      3.00 o 
   3  13   2       96.02       88.14      5.47 o 
   4  13   2        0.08       -4.13      2.75 o 
   5  13   2        6.62        0.27      3.01 o 
   6  13   2        2.21       -5.07      3.38 o 
   7  13   2        1.65       -4.34      4.17 o 
  -7  14   2       27.14       26.63      5.08 o 
  -6  14   2       20.81       31.40     10.46 o 
  -5  14   2        3.40       -1.30      3.17 o 
  -4  14   2        0.77       -1.67      3.14 o 
  -3  14   2       19.63       21.18      4.34 o 
  -2  14   2      210.48      206.59      7.44 o 
  -1  14   2      110.93      109.82      5.63 o 
   0  14   2       13.39        8.76      3.40 o 
   1  14   2        5.12       -1.67      2.90 o 
   2  14   2       79.47       88.76      6.22 o 
   3  14   2       58.34       55.74      5.49 o 
   4  14   2        5.35        5.56      3.75 o 
   5  14   2        9.17        6.10      3.35 o 
   6  14   2        0.13       -3.72      3.77 o 
  -7  15   2       35.78       27.05      7.11 o 
  -6  15   2       14.55        9.13      5.35 o 
  -5  15   2       10.98        6.55      7.15 o 
  -4  15   2        0.34       -4.95      3.30 o 
  -3  15   2       36.97       47.78      5.32 o 
  -2  15   2        0.89        0.10      3.25 o 
  -1  15   2       14.47       13.08      3.79 o 
   0  15   2       18.37       11.38      3.59 o 
   1  15   2        2.92       -0.07      4.08 o 
   2  15   2        4.82        6.71      3.68 o 
   3  15   2       57.37       77.29      7.29 o 
   4  15   2       24.65       19.83      4.58 o 
   5  15   2        0.87        0.30      4.07 o 
  -6  16   2        5.89        9.65      5.36 o 
  -5  16   2        6.22        3.18      5.39 o 
  -4  16   2       24.21       27.64      4.83 o 
  -3  16   2       22.60       26.56      4.66 o 
  -2  16   2        7.92       11.61      3.98 o 
  -1  16   2        8.39        5.84      4.46 o 
   0  16   2        0.00       -5.47      3.65 o 
   1  16   2        6.61        2.38      3.42 o 
   2  16   2       10.23        7.48      3.82 o 
   3  16   2       35.09       42.88      5.61 o 
   4  16   2        4.33        6.47      4.17 o 
   5  16   2        0.16       -5.78      3.85 o 
  -5  17   2        0.11       -3.75      4.53 o 
  -4  17   2        0.01        1.07      3.77 o 
  -3  17   2        3.48        3.69      3.91 o 
  -2  17   2        1.15       -2.62      3.37 o 
  -1  17   2        5.80       -2.23      4.12 o 
   0  17   2        0.45       -5.71      3.80 o 
   1  17   2        1.60       -4.94      3.29 o 
   2  17   2        0.95       -0.31      3.66 o 
   3  17   2       13.30       22.56      4.98 o 
   4  17   2        0.21        2.15      4.20 o 
  -4  18   2        0.32       -4.64      4.06 o 
  -3  18   2        2.17       -2.46      3.88 o 
  -2  18   2        7.67        2.67      4.00 o 
  -1  18   2        0.49       -6.40      4.27 o 
   0  18   2        0.13       -6.85      4.83 o 
   1  18   2        1.26       -3.84      3.73 o 
   2  18   2       16.77       18.70      4.69 o 
  -1  19   2        2.42       -4.03      4.86 o 
   0  19   2        0.03       -6.25      4.16 o 
 -11   1   3        3.78       -4.63      4.60 o 
 -10   1   3        6.03        5.85      4.79 o 
  -9   1   3        0.05       -5.23      3.49 o 
  -8   1   3      120.67      105.44      6.31 o 
  -7   1   3      111.84       90.71      5.46 o 
  -6   1   3      224.83      187.11      6.58 o 
  -5   1   3      120.88      130.44      5.34 o 
  -4   1   3       68.95       66.06      2.18 o 
  -3   1   3      386.64      363.95      4.42 o 
  -2   1   3        3.53        0.59      1.05 o 
  -1   1   3      387.34      395.59      4.91 o 
   0   1   3      298.67      299.60      4.36 o 
   2   1   3        2.96        5.63      1.99 o 
   3   1   3       30.74       24.13      4.15 o 
   4   1   3      249.54      237.75      7.74 o 
   5   1   3        3.66        0.96      3.96 o 
   6   1   3       41.68       48.84      5.74 o 
   7   1   3       93.92       86.02      6.73 o 
   8   1   3        0.26        2.64      4.51 o 
   9   1   3        0.04       -2.48      4.21 o 
 -11   2   3        0.92       -6.41      4.27 o 
 -10   2   3        1.01       -3.73      4.11 o 
  -9   2   3        5.79        0.84      7.66 o 
  -8   2   3        0.03        5.37      3.70 o 
  -7   2   3      642.38      662.96     13.80 o 
  -6   2   3       84.93       70.31      4.91 o 
  -5   2   3      877.09      941.56     11.28 o 
  -4   2   3      151.20      157.30      3.58 o 
  -3   2   3       56.03       42.71      1.53 o 
  -2   2   3      161.63      175.35      2.61 o 
  -1   2   3      995.53      998.11      8.20 o 
   0   2   3       83.58       63.10      1.54 o 
   1   2   3      218.00      220.58      6.14 o 
   2   2   3      567.43      549.75     25.02 o 
   3   2   3       54.13       55.77      5.57 o 
   4   2   3       10.17        8.32      3.49 o 
   5   2   3       10.09        9.72      3.30 o 
   6   2   3       49.15       60.95      8.43 o 
   7   2   3        3.23        7.00      4.20 o 
   8   2   3        0.43       -1.17      3.84 o 
   9   2   3        0.33       -3.25      5.78 o 
 -11   3   3        2.23       -6.88      4.58 o 
 -10   3   3        0.06       -6.68      4.46 o 
  -9   3   3        0.74       -3.38      3.75 o 
  -8   3   3       36.83       36.84      5.56 o 
  -7   3   3      127.87      115.33     17.95 o 
  -6   3   3      145.47      167.07      4.51 o 
  -5   3   3      803.17      897.81     16.38 o 
  -4   3   3        9.09       16.58      1.36 o 
  -3   3   3     1804.21     1784.31     13.50 o 
  -2   3   3      114.70       90.45      2.09 o 
  -1   3   3       45.45       27.31      1.66 o 
   0   3   3      122.42      104.39      2.85 o 
   1   3   3      370.44      392.47      6.27 o 
   2   3   3      399.29      372.60      8.87 o 
   3   3   3      173.34      163.71      6.11 o 
   4   3   3       95.55       85.65      4.96 o 
   5   3   3      100.19      101.63      5.91 o 
   6   3   3       30.82       33.34      5.12 o 
   7   3   3       69.45       81.89      6.41 o 
   8   3   3       13.19       16.65      4.76 o 
   9   3   3        0.16       -3.26      4.51 o 
 -11   4   3        0.27       -5.02      5.06 o 
 -10   4   3        2.10       -6.47      4.32 o 
  -9   4   3        1.66       -5.51      3.90 o 
  -8   4   3       31.33       22.38      5.54 o 
  -7   4   3        0.74       -0.91      2.97 o 
  -6   4   3       63.81       65.97      3.41 o 
  -5   4   3       16.54       21.41      2.64 o 
  -4   4   3       15.79       17.74      2.38 o 
  -3   4   3     1227.34     1272.65     10.56 o 
  -2   4   3        1.83        1.60      1.24 o 
  -1   4   3     1694.69     1786.31     16.87 o 
   0   4   3      550.52      571.79      6.46 o 
   1   4   3       60.16       51.71      2.42 o 
   2   4   3      233.35      233.38     10.22 o 
   3   4   3       48.49       54.71      3.08 o 
   4   4   3      208.92      205.04     13.42 o 
   5   4   3      409.12      391.18     11.06 o 
   6   4   3        0.59        3.87      3.61 o 
   7   4   3      339.68      342.37     10.95 o 
   8   4   3       13.51       24.02      5.18 o 
   9   4   3        6.63        3.70      6.24 o 
 -11   5   3        0.38       -6.64      6.97 o 
 -10   5   3        9.06        6.77      5.08 o 
  -9   5   3        0.55       -4.53      3.72 o 
  -8   5   3      496.93      485.55     16.68 o 
  -7   5   3      282.82      283.59      9.66 o 
  -6   5   3      208.36      217.74      4.98 o 
  -5   5   3      522.74      553.84      7.97 o 
  -4   5   3     1445.98     1438.73     22.83 o 
  -3   5   3     2350.26     2387.11     17.82 o 
  -2   5   3      115.84      106.07      3.75 o 
  -1   5   3     2434.00     2411.15     29.72 o 
   0   5   3       36.39       36.25      2.22 o 
   1   5   3      342.29      343.23      6.33 o 
   2   5   3     1167.47     1112.04     30.54 o 
   3   5   3      114.74      111.09      4.12 o 
   4   5   3       11.99       13.75      2.65 o 
   5   5   3      494.98      475.90     15.05 o 
   6   5   3      169.60      149.12      5.76 o 
   7   5   3      426.47      468.15     19.32 o 
   8   5   3       61.68       73.08     11.84 o 
   9   5   3       10.37       34.30      9.60 o 
 -11   6   3        1.39       -4.63      5.09 o 
 -10   6   3        0.00       -6.33      4.22 o 
  -9   6   3        5.98        2.26      3.50 o 
  -8   6   3       19.19       26.77      4.08 o 
  -7   6   3        3.80        3.01      2.99 o 
  -6   6   3       83.77       74.70      3.39 o 
  -5   6   3        1.28        2.36      1.93 o 
  -4   6   3       39.91       51.27      2.59 o 
  -3   6   3     2078.96     2122.28     16.50 o 
  -2   6   3     5944.48     6251.10     99.19 o 
  -1   6   3     2246.27     2325.78     25.84 o 
   0   6   3       69.63       69.66      2.28 o 
   1   6   3       69.98       80.07      3.76 o 
   2   6   3       28.29       37.71      3.65 o 
   3   6   3       78.63       69.80      3.67 o 
   4   6   3      167.82      179.16      5.69 o 
   5   6   3      246.09      242.99      7.14 o 
   6   6   3        8.42        5.13      3.88 o 
   7   6   3       47.61       72.99      7.22 o 
   8   6   3       60.41       67.45      7.82 o 
   9   6   3       69.16       98.27     14.72 o 
 -10   7   3       12.05        9.71      5.53 o 
  -9   7   3       19.23       16.13      5.07 o 
  -8   7   3      122.98      121.05      5.68 o 
  -7   7   3      499.23      517.45     10.15 o 
  -6   7   3       60.49       60.11      3.34 o 
  -5   7   3       15.25       16.85      2.91 o 
  -4   7   3     1532.61     1570.30     30.82 o 
  -3   7   3      560.43      618.47      7.02 o 
  -2   7   3      618.46      664.41     10.02 o 
  -1   7   3     1346.83     1400.17     11.92 o 
   0   7   3      164.11      133.18      3.07 o 
   1   7   3     1107.85     1215.50     19.68 o 
   2   7   3        0.58       -0.96      1.52 o 
   3   7   3      103.91      101.58      4.30 o 
   4   7   3        7.29        2.74      2.37 o 
   5   7   3       91.90      100.54      5.03 o 
   6   7   3       89.09       91.19      5.41 o 
   7   7   3      307.09      304.93     11.12 o 
   8   7   3       15.09       36.22      6.60 o 
 -10   8   3        3.68        0.71      5.05 o 
  -9   8   3        4.07       11.16      5.03 o 
  -8   8   3        6.54        2.94      3.95 o 
  -7   8   3      257.66      251.39     13.33 o 
  -6   8   3      200.74      204.47      8.15 o 
  -5   8   3        1.43       -0.93      1.54 o 
  -4   8   3      745.13      790.85      8.67 o 
  -3   8   3      718.68      668.48      7.58 o 
  -2   8   3      148.68      161.66      3.81 o 
  -1   8   3        0.21        0.10      1.34 o 
   0   8   3       58.23       50.17      2.66 o 
   1   8   3      298.51      318.52      7.01 o 
   2   8   3      249.78      247.45      7.62 o 
   3   8   3      395.96      402.26      8.65 o 
   4   8   3        0.85       -3.26      2.18 o 
   5   8   3       46.80       49.81      9.40 o 
   6   8   3       35.37       23.49      4.15 o 
   7   8   3        4.66       14.35      4.96 o 
   8   8   3      107.02      141.14     22.00 o 
 -10   9   3        0.52       -4.31      5.88 o 
  -9   9   3        7.38        5.50      4.94 o 
  -8   9   3        0.01        1.59      5.47 o 
  -7   9   3       18.07       20.80      4.02 o 
  -6   9   3      100.98       88.79      4.88 o 
  -5   9   3       67.22       67.37      3.37 o 
  -4   9   3        0.50        2.00      1.68 o 
  -3   9   3      999.85      979.15      9.96 o 
  -2   9   3        0.01       -1.85      1.23 o 
  -1   9   3       30.04       33.64      2.26 o 
   0   9   3        0.81        3.71      2.05 o 
   1   9   3      319.20      297.97      7.05 o 
   2   9   3      402.33      433.53      8.93 o 
   3   9   3       44.38       46.34      5.89 o 
   4   9   3       13.67       11.18      3.13 o 
   5   9   3       20.45       19.55      3.83 o 
   6   9   3        0.00       -2.11      3.17 o 
   7   9   3       72.91       82.23      6.68 o 
   8   9   3       61.07       76.79      8.35 o 
 -10  10   3       10.43        5.75      5.72 o 
  -9  10   3       31.19       23.08     11.50 o 
  -8  10   3        4.41        7.10      4.78 o 
  -7  10   3        2.62        4.33      4.14 o 
  -6  10   3       29.15       28.90      5.60 o 
  -5  10   3       72.73       71.22      4.33 o 
  -4  10   3       58.02       66.47      3.88 o 
  -3  10   3      250.34      278.81      5.84 o 
  -2  10   3      236.44      241.30      4.44 o 
  -1  10   3       49.62       50.74      4.12 o 
   0  10   3        4.32       -1.42      1.89 o 
   1  10   3       91.56       88.94      6.84 o 
   2  10   3      219.86      230.56      6.72 o 
   3  10   3        6.10        4.29      2.77 o 
   4  10   3       25.30       21.86      3.87 o 
   5  10   3        0.05       -3.90      2.64 o 
   6  10   3        0.93        1.77      4.26 o 
   7  10   3      104.89      122.08      7.15 o 
  -9  11   3        4.86        3.35      4.78 o 
  -8  11   3      221.37      228.62     10.16 o 
  -7  11   3      113.15      106.22      5.64 o 
  -6  11   3       16.41        9.28      3.68 o 
  -5  11   3       69.78       76.80      4.01 o 
  -4  11   3      181.14      181.10      5.41 o 
  -3  11   3      376.73      358.26      7.93 o 
  -2  11   3      287.12      279.25     10.17 o 
  -1  11   3       12.00        9.24      5.04 o 
   0  11   3       86.36       81.61      4.34 o 
   1  11   3       23.82       25.46      4.77 o 
   2  11   3        4.97        3.04      2.67 o 
   3  11   3       18.41       14.30      3.43 o 
   4  11   3        3.96       -0.77      2.75 o 
   5  11   3        0.78       -4.48      2.99 o 
   6  11   3       92.39       93.22      7.44 o 
   7  11   3       28.74       26.52      5.38 o 
  -9  12   3        0.07       -7.60      5.07 o 
  -8  12   3        0.00       -5.90      4.13 o 
  -7  12   3       15.67       13.11      5.03 o 
  -6  12   3       51.33       69.06      6.39 o 
  -5  12   3        9.87        9.98      3.06 o 
  -4  12   3      312.84      318.20      8.54 o 
  -3  12   3      763.44      761.60     17.07 o 
  -2  12   3        8.63        7.16      3.66 o 
  -1  12   3       14.98       16.18      4.19 o 
   0  12   3        5.08        4.91      2.84 o 
   1  12   3        0.23        2.08      2.46 o 
   2  12   3        1.11       -0.10      2.54 o 
   3  12   3       15.47       14.91      3.53 o 
   4  12   3        0.46       -3.64      3.07 o 
   5  12   3        0.40       -3.22      3.03 o 
   6  12   3       46.13       59.06      7.30 o 
   7  12   3        1.56       -2.07      4.14 o 
  -8  13   3       11.14        7.19      5.42 o 
  -7  13   3       24.68       23.33      4.64 o 
  -6  13   3        7.55        7.32      3.78 o 
  -5  13   3        4.16        2.08      3.34 o 
  -4  13   3        9.16        7.45      3.42 o 
  -3  13   3       19.20       25.87      4.18 o 
  -2  13   3      141.81      118.09      5.59 o 
  -1  13   3       99.55       91.18      5.27 o 
   0  13   3       30.66       22.19      3.80 o 
   1  13   3       38.14       41.52      8.67 o 
   2  13   3       35.21       50.30      7.81 o 
   3  13   3        0.52       -4.51      3.01 o 
   4  13   3       15.54       10.94      4.49 o 
   5  13   3        1.62        0.70      3.61 o 
   6  13   3        2.99       -2.92      4.56 o 
  -8  14   3        0.06        0.70      4.56 o 
  -7  14   3        1.31       -3.08      4.57 o 
  -6  14   3       18.89       10.10      5.30 o 
  -5  14   3        4.00        3.81      4.34 o 
  -4  14   3       31.84       21.75      4.37 o 
  -3  14   3      108.65      106.77      5.71 o 
  -2  14   3       10.94       10.42      3.70 o 
  -1  14   3       21.02       21.13      4.17 o 
   0  14   3        0.41       -2.57      2.74 o 
   1  14   3        2.74        2.37      3.23 o 
   2  14   3       75.34       76.05      5.98 o 
   3  14   3        0.80       -4.39      3.25 o 
   4  14   3        3.42       -2.55      3.42 o 
   5  14   3        0.93       -5.13      3.42 o 
   6  14   3        4.29       -2.87      4.07 o 
  -7  15   3        2.74        6.66      5.58 o 
  -6  15   3       10.56        9.56      7.79 o 
  -5  15   3        0.96       -1.81      4.35 o 
  -4  15   3       21.30       15.37      4.22 o 
  -3  15   3       75.23       80.79      6.25 o 
  -2  15   3       19.30       16.95      4.73 o 
  -1  15   3       22.89       24.38      5.62 o 
   0  15   3        3.87       -0.37      3.05 o 
   1  15   3       44.23       41.10      4.95 o 
   2  15   3        0.24       -0.24      3.33 o 
   3  15   3       29.42       33.69      5.09 o 
   4  15   3        6.57        9.35      4.20 o 
   5  15   3        2.84        3.22      3.90 o 
  -6  16   3       19.30       20.68      6.39 o 
  -5  16   3       11.47       19.69      6.10 o 
  -4  16   3        5.27        2.17      3.62 o 
  -3  16   3        7.72        9.52      3.76 o 
  -2  16   3        0.13       -2.32      3.15 o 
  -1  16   3        5.68        4.56      4.39 o 
   0  16   3       22.06       31.57      6.06 o 
   1  16   3        0.82        0.20      3.25 o 
   2  16   3       23.07       28.26      4.90 o 
   3  16   3       33.98       51.52      6.03 o 
   4  16   3       49.36       72.43      6.87 o 
  -5  17   3       19.03       34.03      6.98 o 
  -4  17   3        0.00        0.37      3.98 o 
  -3  17   3        1.90       -3.71      3.46 o 
  -2  17   3        9.92        2.69      3.79 o 
  -1  17   3       12.93        8.59      7.51 o 
   0  17   3        0.26       -6.52      4.34 o 
   1  17   3       13.42       12.48      4.48 o 
   2  17   3       82.51      101.42      7.64 o 
   3  17   3       14.03       19.09      5.08 o 
  -4  18   3        2.83        1.10      4.22 o 
  -3  18   3        0.06       -1.82      3.62 o 
  -2  18   3        6.08        5.17      4.14 o 
  -1  18   3        0.26       -6.09      4.06 o 
   0  18   3        0.00       -4.30      4.67 o 
   1  18   3        2.19       -3.32      3.85 o 
   2  18   3        7.27       13.54      4.62 o 
 -11   0   4        0.11       -4.63      6.07 o 
 -10   0   4        0.36       -7.90      5.80 o 
  -9   0   4      265.93      241.86     13.64 o 
  -8   0   4     1105.69     1029.47     27.15 o 
  -7   0   4      186.92      167.25      9.84 o 
  -6   0   4      257.86      276.76     11.27 o 
  -5   0   4      105.97      102.43      6.50 o 
  -4   0   4     2731.08     2711.47     42.70 o 
  -3   0   4     4135.14     4107.13     44.59 o 
  -2   0   4      421.64      381.36      7.36 o 
  -1   0   4        5.80       21.62      2.26 o 
   0   0   4      985.92     1085.22     15.83 o 
   1   0   4      245.27      227.67      9.98 o 
   2   0   4     2304.42     2550.84     48.01 o 
   3   0   4      536.83      515.54     17.13 o 
   4   0   4       58.61       56.93      7.72 o 
   5   0   4      339.70      289.65     14.07 o 
   6   0   4      942.09      970.27     28.92 o 
   8   0   4       20.85       33.43      9.70 o 
   9   0   4        2.24        0.15      6.61 o 
 -11   1   4        0.06       -4.24      4.76 o 
 -10   1   4        0.01       -5.94      3.96 o 
  -9   1   4      308.94      308.06     10.84 o 
  -8   1   4      270.93      293.67      9.89 o 
  -7   1   4       41.86       52.08      5.17 o 
  -6   1   4      129.35      123.63      5.52 o 
  -5   1   4        3.70        4.74      1.40 o 
  -4   1   4       16.63       13.84      1.38 o 
  -3   1   4      281.62      258.30      4.86 o 
  -2   1   4      655.12      624.79      6.06 o 
  -1   1   4      421.88      388.68      5.44 o 
   0   1   4      671.25      639.62      8.86 o 
   1   1   4     1901.70     2034.83     27.63 o 
   2   1   4      579.43      653.65     39.60 o 
   3   1   4       10.90       11.46      5.07 o 
   4   1   4        9.45       12.62      3.42 o 
   5   1   4        4.35       -1.77      5.22 o 
   6   1   4       38.72       51.48      8.63 o 
   7   1   4        8.40        7.86      6.12 o 
   8   1   4        0.04        0.23      4.85 o 
   9   1   4        2.57        4.26      5.61 o 
 -11   2   4        0.74        1.16      7.20 o 
 -10   2   4        5.99        4.61      4.67 o 
  -9   2   4       52.44       58.50      6.75 o 
  -8   2   4        0.13        6.22      4.05 o 
  -7   2   4      189.90      172.03      7.11 o 
  -6   2   4      317.52      328.00      8.74 o 
  -5   2   4      120.56      135.00      3.72 o 
  -4   2   4      124.76      128.19      2.80 o 
  -3   2   4     1524.89     1590.51     12.55 o 
  -2   2   4        8.49        7.99      1.00 o 
  -1   2   4      304.89      296.29      3.81 o 
   0   2   4      658.26      665.93      6.58 o 
   1   2   4     1542.80     1694.23     24.32 o 
   2   2   4      260.19      262.37     14.30 o 
   3   2   4        2.90        0.88      2.36 o 
   4   2   4       31.36       25.07      4.12 o 
   5   2   4      165.61      164.59      7.86 o 
   6   2   4       28.12       28.67      7.97 o 
   7   2   4        6.14        5.47      6.67 o 
   8   2   4        3.61        8.23      4.83 o 
 -11   3   4       14.64       18.03      6.23 o 
 -10   3   4        1.34       -5.71      4.53 o 
  -9   3   4       11.39       10.81      4.78 o 
  -8   3   4      288.04      346.73     10.68 o 
  -7   3   4      300.73      317.65      9.33 o 
  -6   3   4      475.33      494.57      8.02 o 
  -5   3   4       93.31       72.07      3.03 o 
  -4   3   4       23.12       18.19      1.54 o 
  -3   3   4     1176.82     1242.84     10.49 o 
  -2   3   4      133.97      135.82      2.64 o 
  -1   3   4       72.07       70.35      1.91 o 
   0   3   4      389.49      389.53      4.75 o 
   1   3   4      156.75      153.04      4.07 o 
   2   3   4       73.39       57.96      5.78 o 
   3   3   4       59.45       54.13      4.20 o 
   4   3   4       55.97       48.92      5.78 o 
   5   3   4      437.11      438.34     12.63 o 
   6   3   4      234.62      257.78     10.22 o 
   7   3   4       10.95        6.88      4.64 o 
   8   3   4       10.35       15.97      5.54 o 
 -11   4   4        4.37       -3.55      4.80 o 
 -10   4   4        0.83       -5.85      3.90 o 
  -9   4   4       17.35        9.13      5.95 o 
  -8   4   4      786.97      831.58     16.95 o 
  -7   4   4      345.13      309.40      9.35 o 
  -6   4   4      262.99      237.58      7.16 o 
  -5   4   4        3.24        0.53      1.44 o 
  -4   4   4        0.00       -1.39      1.04 o 
  -3   4   4      818.88      826.70      8.00 o 
  -2   4   4      404.79      476.20      5.53 o 
  -1   4   4      652.11      647.63      6.71 o 
   0   4   4      370.54      362.04      6.84 o 
   1   4   4      980.43     1048.75     15.75 o 
   2   4   4      196.73      243.24      6.66 o 
   3   4   4      150.09      133.48      4.70 o 
   4   4   4       72.43       71.08      5.15 o 
   5   4   4      697.21      670.90     16.00 o 
   6   4   4       19.51       15.48      5.26 o 
   7   4   4        5.43        3.78      4.35 o 
   8   4   4       11.53       16.95      7.71 o 
 -11   5   4        0.61       -7.44      4.96 o 
 -10   5   4        0.13       -2.78      4.39 o 
  -9   5   4        2.09       -4.87      4.07 o 
  -8   5   4      286.78      308.28      8.36 o 
  -7   5   4      135.88      126.01      5.24 o 
  -6   5   4      114.79      111.25      5.49 o 
  -5   5   4       22.59       21.88      1.91 o 
  -4   5   4     1397.54     1556.77     13.15 o 
  -3   5   4      124.30      113.60      2.83 o 
  -2   5   4      160.35      132.29      2.95 o 
  -1   5   4      142.69      135.88      2.93 o 
   0   5   4     2187.33     2311.60     17.73 o 
   1   5   4       24.81       15.74      2.28 o 
   2   5   4      349.19      370.96      7.42 o 
   3   5   4       17.01        9.99      3.57 o 
   4   5   4        1.60       -1.40      2.23 o 
   5   5   4       43.01       45.61      7.61 o 
   6   5   4      207.08      219.87      7.66 o 
   7   5   4       46.01       56.49      6.60 o 
   8   5   4        6.13       12.58      7.18 o 
 -11   6   4        1.38       -7.15      4.77 o 
 -10   6   4        0.28       -1.97      3.67 o 
  -9   6   4       28.02       34.60      5.60 o 
  -8   6   4       10.81       18.67      3.83 o 
  -7   6   4        5.85        3.13      2.92 o 
  -6   6   4       84.62       80.03      3.37 o 
  -5   6   4        3.00        2.78      1.44 o 
  -4   6   4     1108.44     1268.66     11.55 o 
  -3   6   4        0.18        8.10      7.91 o 
  -2   6   4       19.21       17.85      1.74 o 
  -1   6   4      965.39     1060.39      9.87 o 
   0   6   4      138.50      169.17      3.69 o 
   1   6   4        2.29       -0.13      1.50 o 
   2   6   4        3.55        0.14      1.81 o 
   3   6   4      109.47      101.38      5.24 o 
   4   6   4      250.03      249.22      7.03 o 
   5   6   4        2.18       -1.11      6.81 o 
   6   6   4      199.26      193.86      7.36 o 
   7   6   4       98.93      109.21      7.52 o 
   8   6   4        0.89        2.47      6.12 o 
 -10   7   4        1.43       -5.90      4.61 o 
  -9   7   4       48.34       42.64      6.36 o 
  -8   7   4      114.67      100.48      5.43 o 
  -7   7   4      150.71      151.86      5.77 o 
  -6   7   4        6.37        4.90      2.32 o 
  -5   7   4       60.00       68.77      5.50 o 
  -4   7   4      498.94      536.07      6.83 o 
  -3   7   4        1.00       -1.13      1.58 o 
  -2   7   4      181.50      174.53      3.59 o 
  -1   7   4      167.56      197.82      3.69 o 
   0   7   4      146.85      175.40      3.83 o 
   1   7   4      200.98      206.34      5.57 o 
   2   7   4      322.37      328.55      7.43 o 
   3   7   4       18.18        9.25      2.62 o 
   4   7   4       98.57       95.82      4.91 o 
   5   7   4       71.67       81.91      5.98 o 
   6   7   4      517.75      522.21     11.78 o 
   7   7   4        0.08       -0.88      4.23 o 
   8   7   4        5.79       15.42      5.62 o 
 -10   8   4        3.73        1.67      4.50 o 
  -9   8   4       19.21       10.47      4.81 o 
  -8   8   4      117.78      115.60      7.21 o 
  -7   8   4       10.95        8.74      3.31 o 
  -6   8   4       85.26       93.83      4.19 o 
  -5   8   4      222.60      216.18      4.47 o 
  -4   8   4        0.37        1.37      1.61 o 
  -3   8   4      124.65      126.78      3.33 o 
  -2   8   4        0.65        4.32      8.52 o 
  -1   8   4      496.70      504.21      6.33 o 
   0   8   4      295.73      279.44      4.96 o 
   1   8   4       96.21       96.52      4.15 o 
   2   8   4      134.19      141.79      6.03 o 
   3   8   4       11.93        8.39      2.78 o 
   4   8   4       43.96       55.53      4.80 o 
   5   8   4       75.61       82.14      6.02 o 
   6   8   4        5.42        7.09      3.80 o 
   7   8   4        3.96        6.11      7.66 o 
   8   8   4       36.35       27.86      6.59 o 
 -10   9   4        5.09       -3.26      4.82 o 
  -9   9   4       37.88       36.08      6.40 o 
  -8   9   4        3.68        4.96      4.35 o 
  -7   9   4        0.00       -3.28      3.64 o 
  -6   9   4      215.84      203.69      6.56 o 
  -5   9   4      796.59      804.07      9.44 o 
  -4   9   4      705.30      751.62      8.81 o 
  -3   9   4       36.65       48.70      2.82 o 
  -2   9   4        1.16        0.68      1.43 o 
  -1   9   4      427.44      430.26      8.82 o 
   0   9   4       66.40       64.21      3.75 o 
   1   9   4        0.00       -0.88      1.95 o 
   2   9   4        0.78       -1.55      1.98 o 
   3   9   4       31.20       29.16      3.78 o 
   4   9   4       62.90       73.53      5.55 o 
   5   9   4      201.19      201.66     11.63 o 
   6   9   4       54.67       67.63      6.11 o 
   7   9   4        1.17       -3.01      4.37 o 
 -10  10   4        0.58        3.67      5.23 o 
  -9  10   4        0.25       -6.20      4.31 o 
  -8  10   4       32.99       30.00      5.79 o 
  -7  10   4       29.12       20.97      4.13 o 
  -6  10   4       59.37       63.30      5.10 o 
  -5  10   4      370.94      335.86      6.99 o 
  -4  10   4      772.24      764.45      9.16 o 
  -3  10   4      143.57      137.59      3.73 o 
  -2  10   4        0.06       -0.59      3.48 o 
  -1  10   4       22.98       30.60      3.55 o 
   0  10   4      172.45      185.53      5.89 o 
   1  10   4        1.09        1.21      2.20 o 
   2  10   4       65.70       74.24      4.81 o 
   3  10   4       32.12       23.24      3.70 o 
   4  10   4       20.23       20.04      3.95 o 
   5  10   4       13.53        5.62      3.57 o 
   6  10   4        0.17       -4.53      3.80 o 
   7  10   4        9.10        8.26      5.25 o 
  -9  11   4       13.11        2.68      4.71 o 
  -8  11   4       16.89        9.93      5.03 o 
  -7  11   4       31.28       23.96      4.28 o 
  -6  11   4        8.70       -1.80      3.01 o 
  -5  11   4        1.74        0.74      2.54 o 
  -4  11   4      146.26      137.34      6.12 o 
  -3  11   4        0.05       -1.10      3.03 o 
  -2  11   4        6.08       -1.81      2.45 o 
  -1  11   4       22.72       21.25      3.41 o 
   0  11   4       15.37       15.80      5.55 o 
   1  11   4       70.34       73.37      4.81 o 
   2  11   4       16.81       19.52      3.53 o 
   3  11   4      126.44      114.17      5.53 o 
   4  11   4       68.07       82.55      6.25 o 
   5  11   4       50.34       43.55      6.02 o 
   6  11   4        0.01       -5.86      3.91 o 
  -9  12   4        0.07       -2.24      7.23 o 
  -8  12   4        3.45        3.10      4.57 o 
  -7  12   4        0.01       -4.53      3.02 o 
  -6  12   4        6.83        4.47      3.52 o 
  -5  12   4       85.95       83.97      4.27 o 
  -4  12   4      158.58      141.37      8.38 o 
  -3  12   4        7.45       -1.97      2.79 o 
  -2  12   4        6.46       -1.16      2.75 o 
  -1  12   4        3.91       -1.84      2.59 o 
   0  12   4       19.46       11.77      3.17 o 
   1  12   4       26.13       32.60      4.05 o 
   2  12   4        6.24        6.65      3.31 o 
   3  12   4        1.32       -3.34      3.03 o 
   4  12   4       20.10       24.53      4.57 o 
   5  12   4       60.14       67.73      7.00 o 
   6  12   4        4.26       -0.43      4.57 o 
  -8  13   4        2.45       -0.31      4.65 o 
  -7  13   4        5.34        8.96      3.93 o 
  -6  13   4       32.34       31.61      5.90 o 
  -5  13   4      166.96      150.20     15.41 o 
  -4  13   4      141.65      135.26      6.08 o 
  -3  13   4       45.57       48.95      4.86 o 
  -2  13   4       11.28        6.92      3.46 o 
  -1  13   4       39.80       48.22      6.37 o 
   0  13   4       86.20       80.00      5.34 o 
   1  13   4       70.80       83.21      6.00 o 
   2  13   4        0.28       -2.63      3.04 o 
   3  13   4       49.47       43.91      5.06 o 
   4  13   4        0.67       -2.39      3.19 o 
   5  13   4       21.25        6.94      4.23 o 
   6  13   4        9.48       -3.83     11.78 o 
  -8  14   4        1.16        1.50      7.05 o 
  -7  14   4        2.29        0.96      4.97 o 
  -6  14   4        2.54        1.40      4.70 o 
  -5  14   4        1.64        0.08      4.27 o 
  -4  14   4       29.19       23.84      5.01 o 
  -3  14   4       22.94       22.45      4.25 o 
  -2  14   4        0.02       -3.99      2.66 o 
  -1  14   4       95.12       95.35      6.87 o 
   0  14   4       11.44       11.79      3.60 o 
   1  14   4       89.94       86.47      5.83 o 
   2  14   4       25.77       24.42      5.31 o 
   3  14   4        2.20       -3.39      5.30 o 
   4  14   4        0.41       -3.59      3.42 o 
   5  14   4        1.78       -2.97      3.88 o 
  -7  15   4        4.36        9.33      6.03 o 
  -6  15   4        2.14       -4.91      4.67 o 
  -5  15   4       18.84       12.52      5.35 o 
  -4  15   4       77.38       86.51     11.12 o 
  -3  15   4        0.68       -1.12      3.31 o 
  -2  15   4        4.41        1.93      3.47 o 
  -1  15   4        1.57       -1.49      4.20 o 
   0  15   4       13.00       12.32      4.05 o 
   1  15   4       20.99       26.54      4.88 o 
   2  15   4       61.48       82.77      6.50 o 
   3  15   4        0.37       -0.57      3.59 o 
   4  15   4       34.51       28.63      5.43 o 
  -6  16   4        6.78       11.19      5.62 o 
  -5  16   4       44.24       55.12      7.64 o 
  -4  16   4       13.19        6.12      3.81 o 
  -3  16   4       73.00       82.83      9.92 o 
  -2  16   4       10.89       12.43      4.20 o 
  -1  16   4        0.04       -2.78      4.03 o 
   0  16   4        0.58       -2.59      4.04 o 
   1  16   4        4.01        6.23      5.02 o 
   2  16   4       51.98       72.06      6.66 o 
   3  16   4        1.94        4.01      4.04 o 
  -5  17   4        0.29       -4.00      5.01 o 
  -4  17   4        0.41       -0.61      3.75 o 
  -3  17   4        0.20       -1.68      3.67 o 
  -2  17   4        1.29       -4.04      3.48 o 
  -1  17   4        0.23       -3.72      4.54 o 
   0  17   4       13.59       15.21      5.88 o 
   1  17   4        7.39       12.09      4.43 o 
   2  17   4       78.45      101.39      7.67 o 
  -3  18   4        4.07       -3.25      4.95 o 
  -2  18   4        4.91        2.99      4.86 o 
  -1  18   4        2.93       -4.72      4.42 o 
   0  18   4        6.05        3.12      5.22 o 
 -11   1   5       36.65       46.50      9.12 o 
 -10   1   5      197.17      205.24      9.59 o 
  -9   1   5       52.93       84.42      7.70 o 
  -8   1   5      552.87      548.02     15.05 o 
  -7   1   5       33.77       34.52      4.84 o 
  -6   1   5      116.42       95.39      5.12 o 
  -5   1   5      226.97      207.62      4.25 o 
  -4   1   5      216.22      213.79      4.88 o 
  -3   1   5      255.54      220.87      3.54 o 
  -2   1   5       51.22       54.46      1.69 o 
  -1   1   5      753.01      777.57      9.28 o 
   0   1   5     5112.30     5521.75     43.26 o 
   1   1   5      595.31      579.63     12.88 o 
   2   1   5       73.26       72.52      4.94 o 
   3   1   5        8.66        4.88      3.15 o 
   4   1   5      287.35      251.00      9.60 o 
   5   1   5      122.56      129.98      7.97 o 
   6   1   5      142.39      152.07      8.70 o 
   7   1   5        1.42        2.84      6.78 o 
   8   1   5        6.49       22.38      8.55 o 
 -11   2   5        0.65       -5.02      4.90 o 
 -10   2   5        1.73       15.85      5.28 o 
  -9   2   5       76.18      100.94      7.47 o 
  -8   2   5      252.22      244.90     12.91 o 
  -7   2   5       42.54       38.29      4.89 o 
  -6   2   5       72.26       82.79      6.50 o 
  -5   2   5      898.20      960.67     11.96 o 
  -4   2   5     1929.93     2009.82     15.80 o 
  -3   2   5       97.98      104.37      2.52 o 
  -2   2   5       85.01       85.45      2.21 o 
  -1   2   5     1171.66     1298.40     13.28 o 
   0   2   5      730.16      790.75      7.92 o 
   1   2   5      412.26      464.01      7.70 o 
   2   2   5      373.79      411.41     11.13 o 
   3   2   5        1.80       -3.46      2.37 o 
   4   2   5      325.86      335.87     11.18 o 
   5   2   5      243.37      250.78     10.53 o 
   6   2   5      116.51      106.09      7.73 o 
   7   2   5        1.00       -4.44      6.83 o 
   8   2   5        1.31        7.98      8.03 o 
 -11   3   5       16.07        9.69      5.93 o 
 -10   3   5      302.74      296.64     14.76 o 
  -9   3   5      873.03      902.35     18.90 o 
  -8   3   5       41.30       46.60      6.19 o 
  -7   3   5        1.23        1.01      5.49 o 
  -6   3   5        3.68        4.81      2.26 o 
  -5   3   5      226.69      233.11      3.88 o 
  -4   3   5      406.66      423.08      5.46 o 
  -3   3   5       20.16       13.40      1.46 o 
  -2   3   5      148.58      136.97      2.88 o 
  -1   3   5        4.67       -0.07      1.22 o 
   0   3   5     1943.59     2193.64     17.24 o 
   1   3   5     2794.47     3035.41     30.07 o 
   2   3   5      848.40      879.22     12.58 o 
   3   3   5        8.77        7.85      3.76 o 
   4   3   5       79.60       79.47      7.21 o 
   5   3   5     1226.96     1231.26     24.15 o 
   6   3   5      160.89      167.55     12.19 o 
   7   3   5       31.37       35.40      9.82 o 
 -11   4   5        3.27       -7.31      4.87 o 
 -10   4   5        3.35       -0.24      4.99 o 
  -9   4   5       26.50       34.76     10.48 o 
  -8   4   5       37.74       39.39      5.93 o 
  -7   4   5      121.77      122.34      6.21 o 
  -6   4   5      125.79      119.88      3.74 o 
  -5   4   5      467.15      479.30      6.02 o 
  -4   4   5       31.65       39.93      2.55 o 
  -3   4   5        2.65        4.08      1.28 o 
  -2   4   5      123.39      102.28      2.60 o 
  -1   4   5      203.70      206.61      4.39 o 
   0   4   5      325.52      347.83      4.95 o 
   1   4   5      426.63      462.20      7.99 o 
   2   4   5        0.30       -1.45      1.80 o 
   3   4   5        0.27       -2.76      1.84 o 
   4   4   5      186.90      191.21      6.37 o 
   5   4   5      170.87      156.65      8.78 o 
   6   4   5        5.65        4.40      4.74 o 
   7   4   5       26.01       34.37      9.67 o 
 -11   5   5        0.47       -2.12      4.24 o 
 -10   5   5        5.27        7.44      4.19 o 
  -9   5   5       28.75       28.52      4.34 o 
  -8   5   5      115.69      107.53      5.53 o 
  -7   5   5      182.61      180.35     10.03 o 
  -6   5   5        3.88        2.99      2.59 o 
  -5   5   5       68.73       54.64      2.32 o 
  -4   5   5       29.97       42.19      2.40 o 
  -3   5   5       67.56       58.42      2.52 o 
  -2   5   5      208.13      212.72      3.88 o 
  -1   5   5      484.36      483.72      7.12 o 
   0   5   5      187.56      175.25      3.56 o 
   1   5   5        0.65       -0.62      1.62 o 
   2   5   5      100.40      103.11      4.27 o 
   3   5   5        5.15        1.18      2.19 o 
   4   5   5      333.17      311.39      8.20 o 
   5   5   5        5.46        5.80      3.63 o 
   6   5   5       38.96       35.66      4.92 o 
   7   5   5        7.09        7.57      4.94 o 
 -11   6   5        7.13        4.92      5.63 o 
 -10   6   5        0.00       -1.66      3.75 o 
  -9   6   5       32.33       39.67      4.89 o 
  -8   6   5       31.24       36.27      4.29 o 
  -7   6   5       31.22       36.74      4.22 o 
  -6   6   5       28.64       32.08      3.41 o 
  -5   6   5       19.05       20.00      2.07 o 
  -4   6   5       12.06       12.69      1.80 o 
  -3   6   5      230.15      240.50      4.32 o 
  -2   6   5      269.64      301.93      4.79 o 
  -1   6   5       10.03        9.91      1.75 o 
   0   6   5      470.46      493.63      7.01 o 
   1   6   5       40.23       38.18      3.20 o 
   2   6   5       52.10       55.20      3.82 o 
   3   6   5       32.70       44.54      3.99 o 
   4   6   5      122.22      126.90      5.62 o 
   5   6   5        6.58       -0.92      2.87 o 
   6   6   5        5.17        2.18      3.39 o 
   7   6   5       30.67       21.88      9.34 o 
 -11   7   5        3.35       -0.14      5.37 o 
 -10   7   5        8.08        3.87      5.12 o 
  -9   7   5       39.38       45.05      5.51 o 
  -8   7   5       60.83       47.49      7.22 o 
  -7   7   5        0.04       -3.82      2.59 o 
  -6   7   5       85.72       79.39      3.64 o 
  -5   7   5       62.63       66.40      2.90 o 
  -4   7   5      674.23      662.40      7.95 o 
  -3   7   5        3.05        3.41      1.46 o 
  -2   7   5       12.79       10.33      1.62 o 
  -1   7   5      194.41      181.54      4.32 o 
   0   7   5       22.30       18.56      2.01 o 
   1   7   5       16.24       22.30      3.50 o 
   2   7   5        1.44        0.95      2.47 o 
   3   7   5       64.11       59.24      4.61 o 
   4   7   5       20.98       21.68      3.82 o 
   5   7   5       29.99       29.87      4.44 o 
   6   7   5        9.95        3.09      3.29 o 
   7   7   5       34.11       60.88     11.10 o 
 -10   8   5        2.88        7.47      4.79 o 
  -9   8   5        1.50       -3.20      6.46 o 
  -8   8   5        5.07        1.63      3.07 o 
  -7   8   5      100.61       92.49      4.88 o 
  -6   8   5        0.10       -1.10      3.46 o 
  -5   8   5      113.64      107.21      3.49 o 
  -4   8   5       63.50       57.37      2.96 o 
  -3   8   5      127.39      115.03      3.32 o 
  -2   8   5       17.42       19.07      1.99 o 
  -1   8   5       52.74       54.60      2.96 o 
   0   8   5       11.82       12.94      1.93 o 
   1   8   5        7.99        4.76      2.28 o 
   2   8   5      162.16      148.50      5.46 o 
   3   8   5        8.07        5.61      2.85 o 
   4   8   5       51.48       56.41      5.22 o 
   5   8   5        1.12        2.03      3.23 o 
   6   8   5       10.17        8.67      5.36 o 
   7   8   5        9.54        7.84      7.88 o 
 -10   9   5        1.19        1.30      4.93 o 
  -9   9   5        2.07       -3.05      4.49 o 
  -8   9   5        0.15       -6.46      4.31 o 
  -7   9   5        8.23        4.29      6.71 o 
  -6   9   5        1.17        0.54      2.44 o 
  -5   9   5      367.71      364.91      6.23 o 
  -4   9   5      233.52      238.04      4.94 o 
  -3   9   5        1.15       -1.93      1.47 o 
  -2   9   5       62.06       60.72      2.70 o 
  -1   9   5       28.42       38.73      4.99 o 
   0   9   5        4.55        3.35      2.22 o 
   1   9   5       12.64       10.03      2.75 o 
   2   9   5        6.52        2.22      2.59 o 
   3   9   5       51.13       47.69      4.73 o 
   4   9   5        3.44        4.96      3.24 o 
   5   9   5       15.59       14.40      3.88 o 
   6   9   5        5.99        1.02      4.95 o 
   7   9   5       12.19       14.30      8.15 o 
 -10  10   5       15.37       23.18      6.86 o 
  -9  10   5        0.00       -5.79      6.84 o 
  -8  10   5        0.14       -1.78      4.26 o 
  -7  10   5       49.81       41.19      5.93 o 
  -6  10   5      115.12       99.64      5.08 o 
  -5  10   5      185.32      211.62      5.63 o 
  -4  10   5       37.73       39.97      3.14 o 
  -3  10   5        8.92        8.37      2.13 o 
  -2  10   5       15.16        9.94      2.41 o 
  -1  10   5        5.74       -1.58      3.11 o 
   0  10   5        4.46        6.54      2.63 o 
   1  10   5       42.92       43.41      4.38 o 
   2  10   5      298.63      286.86      8.01 o 
   3  10   5        1.19        1.95      2.87 o 
   4  10   5      194.42      184.16      7.23 o 
   5  10   5        6.68        8.16      3.75 o 
   6  10   5        6.01        4.08      4.99 o 
  -9  11   5        0.00       -6.13      5.76 o 
  -8  11   5        0.00       -4.66      3.84 o 
  -7  11   5        0.94       -1.06      3.33 o 
  -6  11   5      149.76      146.86      6.10 o 
  -5  11   5       10.23       11.67      2.83 o 
  -4  11   5        0.31       -2.95      2.63 o 
  -3  11   5        0.01       -3.45      2.30 o 
  -2  11   5       24.74       17.70      3.48 o 
  -1  11   5       53.17       51.11      5.34 o 
   0  11   5       13.37        9.01      3.01 o 
   1  11   5        3.82       -1.01      2.55 o 
   2  11   5        1.15       -2.84      3.84 o 
   3  11   5       58.98       66.96      5.52 o 
   4  11   5       85.56       93.94      6.46 o 
   5  11   5        0.27       -1.30      4.57 o 
   6  11   5        0.03       -8.24      6.42 o 
  -9  12   5        4.74        2.08      9.13 o 
  -8  12   5       38.33       53.00      9.38 o 
  -7  12   5        0.09       -4.62      3.08 o 
  -6  12   5        1.25        5.11      3.59 o 
  -5  12   5       43.57       57.31      6.40 o 
  -4  12   5        2.38        1.24      3.46 o 
  -3  12   5       63.65       76.44      5.74 o 
  -2  12   5        2.45       -1.62      2.59 o 
  -1  12   5       16.90       20.13      4.67 o 
   0  12   5       55.99       64.91      5.92 o 
   1  12   5       69.31       68.19      6.49 o 
   2  12   5        2.42       -1.87      2.88 o 
   3  12   5       32.22       20.59      4.22 o 
   4  12   5        4.06        1.76      3.54 o 
   5  12   5        0.00       -3.66      4.35 o 
  -8  13   5        1.04       -0.18      4.69 o 
  -7  13   5        3.33        1.12      4.80 o 
  -6  13   5       20.45       18.04      5.20 o 
  -5  13   5      137.07      128.29      7.61 o 
  -4  13   5        3.55        2.17      3.36 o 
  -3  13   5       57.65       48.65      5.10 o 
  -2  13   5       91.77      102.04      5.50 o 
  -1  13   5        0.81       -1.80      3.77 o 
   0  13   5       33.52       39.11      4.51 o 
   1  13   5       32.00       36.62      4.76 o 
   2  13   5        5.52        3.18      3.41 o 
   3  13   5       41.02       45.94      5.22 o 
   4  13   5       24.54       27.95      6.53 o 
   5  13   5       12.54        9.33      6.15 o 
  -8  14   5       13.92        1.84      7.28 o 
  -7  14   5       28.84       30.31      6.55 o 
  -6  14   5       31.41       31.76      6.05 o 
  -5  14   5       68.76       75.72      7.64 o 
  -4  14   5        1.69        3.19      3.43 o 
  -3  14   5       49.92       52.46      5.31 o 
  -2  14   5       65.45       62.05      5.59 o 
  -1  14   5        0.01       -4.51      4.05 o 
   0  14   5        1.87       -1.03      3.10 o 
   1  14   5        3.40        3.83      3.41 o 
   2  14   5        1.98       -2.07      3.08 o 
   3  14   5        0.30       -4.09      3.42 o 
   4  14   5        1.46       -0.72      4.88 o 
  -7  15   5        3.46       -2.79      5.02 o 
  -6  15   5        7.13       10.74      5.38 o 
  -5  15   5        0.48       -0.69      7.72 o 
  -4  15   5        8.33        7.48      5.72 o 
  -3  15   5       11.12        5.78      3.59 o 
  -2  15   5        3.18       -0.39      3.11 o 
  -1  15   5       85.64       97.50     10.41 o 
   0  15   5        0.96        5.99      4.77 o 
   1  15   5        6.40        6.13      4.56 o 
   2  15   5       20.17       20.31      4.52 o 
   3  15   5        3.61       -4.78      4.50 o 
  -6  16   5       29.69       35.59      6.85 o 
  -5  16   5       55.16       72.24      8.54 o 
  -4  16   5        6.80       -0.94      3.67 o 
  -3  16   5       17.06       16.57      5.17 o 
  -2  16   5        4.85        1.85      4.82 o 
  -1  16   5        3.00        2.38      4.82 o 
   0  16   5       70.20      101.28     24.31 o 
   1  16   5      113.25      128.77      6.79 o 
   2  16   5        1.91        0.29      4.76 o 
  -4  17   5       66.26       80.44      7.16 o 
  -3  17   5        1.59       -0.88      3.64 o 
  -2  17   5        3.29        4.66      5.06 o 
  -1  17   5        3.99        0.37      6.37 o 
   0  17   5       53.24       48.45      7.72 o 
   1  17   5        3.08       11.19      4.41 o 
 -11   0   6       84.07      113.51     14.14 o 
 -10   0   6      228.38      249.74     14.79 o 
  -9   0   6      137.32      117.77     10.72 o 
  -8   0   6       16.95        6.62      6.28 o 
  -7   0   6       97.38       83.66      7.67 o 
  -6   0   6      123.03      145.87      8.81 o 
  -5   0   6        2.84        4.20      3.88 o 
  -4   0   6       22.54       26.08      3.23 o 
  -3   0   6        7.33        6.85      1.33 o 
  -2   0   6      452.93      529.65     10.87 o 
  -1   0   6     2064.83     2143.14     28.64 o 
   0   0   6     1470.88     1725.69     25.04 o 
   1   0   6       21.64       29.14      6.31 o 
   2   0   6      379.81      399.11     16.69 o 
   4   0   6      503.58      481.45     20.49 o 
   5   0   6        4.86       -0.65      7.17 o 
   6   0   6       34.79       41.67     10.60 o 
   7   0   6        1.26       -2.58      7.33 o 
 -11   1   6      150.10      160.00      9.28 o 
 -10   1   6      110.30      115.86      7.78 o 
  -9   1   6       10.09       16.44      5.10 o 
  -8   1   6        3.39       -2.09      3.87 o 
  -7   1   6        6.24        6.20      3.39 o 
  -6   1   6      176.71      173.70      6.66 o 
  -5   1   6      636.09      654.61      9.07 o 
  -4   1   6        5.48        3.47      1.23 o 
  -3   1   6       72.67       71.54      2.21 o 
  -2   1   6       40.62       45.93      2.69 o 
  -1   1   6      913.74     1054.97     12.24 o 
   0   1   6      127.47      126.02      4.04 o 
   1   1   6      678.86      675.82     21.44 o 
   2   1   6       31.33       26.91      4.56 o 
   3   1   6      443.27      481.88     22.73 o 
   4   1   6     1459.04     1535.74     57.88 o 
   5   1   6      179.29      183.04      9.65 o 
   6   1   6       86.98      110.39     10.05 o 
   7   1   6        7.87       10.56      7.97 o 
 -11   2   6        0.03        5.15      5.63 o 
 -10   2   6        5.99       11.38      5.25 o 
  -9   2   6       80.92       99.58      8.32 o 
  -8   2   6       24.20       16.23      4.55 o 
  -7   2   6      128.22      113.80      6.12 o 
  -6   2   6       20.17       14.42      5.29 o 
  -5   2   6        2.68        2.15      1.31 o 
  -4   2   6       57.70       52.43      2.16 o 
  -3   2   6        5.83        6.58      1.38 o 
  -2   2   6        1.87       -0.41      0.98 o 
  -1   2   6     1496.58     1639.07     17.29 o 
   0   2   6      252.90      271.29      4.16 o 
   1   2   6       35.77       35.48      5.68 o 
   2   2   6       11.87       15.36      3.94 o 
   3   2   6       10.64       14.08      4.31 o 
   4   2   6      162.68      155.83     10.22 o 
   5   2   6       43.18       41.25      8.55 o 
   6   2   6       97.59      114.76      8.40 o 
   7   2   6        2.20       -1.65      6.73 o 
 -11   3   6        0.24        2.71      5.42 o 
 -10   3   6       32.98       37.66      6.47 o 
  -9   3   6        6.97        5.25      4.65 o 
  -8   3   6       55.89       57.73     10.12 o 
  -7   3   6       71.13       86.20      5.79 o 
  -6   3   6       16.23       14.87      2.20 o 
  -5   3   6      136.55      136.76      3.27 o 
  -4   3   6      110.39      104.06      2.85 o 
  -3   3   6       36.49       41.34      2.63 o 
  -2   3   6      216.88      227.60      3.93 o 
  -1   3   6        0.31        0.14      1.71 o 
   0   3   6      283.27      323.94      4.78 o 
   1   3   6        1.28        1.88      1.64 o 
   2   3   6       41.97       43.12      3.74 o 
   3   3   6        0.09       -3.12      3.66 o 
   4   3   6       28.45       40.01      6.60 o 
   5   3   6       58.71       50.34      7.27 o 
   6   3   6       22.65       40.50      9.79 o 
   7   3   6        8.19       15.48      8.31 o 
 -11   4   6       27.32       38.06      7.10 o 
 -10   4   6       72.47      101.18     15.44 o 
  -9   4   6      296.08      303.95     10.66 o 
  -8   4   6       64.17       65.30      5.29 o 
  -7   4   6      198.23      198.64      6.38 o 
  -6   4   6       79.03       71.46      3.23 o 
  -5   4   6      155.11      145.59      3.46 o 
  -4   4   6        0.70       -1.04      1.21 o 
  -3   4   6       31.45       30.21      2.14 o 
  -2   4   6      351.19      314.07      6.57 o 
  -1   4   6      102.93      119.95      4.76 o 
   0   4   6      198.63      200.25      3.87 o 
   1   4   6      166.75      172.46      4.86 o 
   2   4   6       16.57       21.86      4.39 o 
   3   4   6      271.09      268.54     10.69 o 
   4   4   6      192.76      178.28      9.08 o 
   5   4   6        0.25       -6.13      4.13 o 
   6   4   6       24.01       34.75      6.53 o 
   7   4   6        0.27       -9.98      6.98 o 
 -11   5   6       22.35       24.69      5.48 o 
 -10   5   6       10.11       11.92      4.26 o 
  -9   5   6        0.01        0.76      4.06 o 
  -8   5   6        2.30       -3.82      2.85 o 
  -7   5   6       22.89       30.36      5.45 o 
  -6   5   6      251.64      251.61      6.22 o 
  -5   5   6      151.20      139.78      3.47 o 
  -4   5   6        8.81        7.55      1.61 o 
  -3   5   6      314.58      321.57      5.13 o 
  -2   5   6        1.00        1.98      1.30 o 
  -1   5   6      416.83      405.34      6.97 o 
   0   5   6      117.44      102.80      2.98 o 
   1   5   6        0.29       -0.15      1.76 o 
   2   5   6        4.47        1.33      3.18 o 
   3   5   6      205.30      182.45      9.58 o 
   4   5   6      277.45      266.92     11.30 o 
   5   5   6       19.82       12.27      5.35 o 
   6   5   6        0.00        1.68      4.61 o 
   7   5   6        0.00       -5.85      5.59 o 
 -11   6   6        2.41        1.07      4.17 o 
 -10   6   6        0.22        2.25      4.02 o 
  -9   6   6        2.69       -2.44      3.21 o 
  -8   6   6        8.20        1.80      3.08 o 
  -7   6   6       25.88       25.19      3.82 o 
  -6   6   6        7.63        4.28      2.15 o 
  -5   6   6       63.93       69.42      2.79 o 
  -4   6   6       15.87       15.61      1.99 o 
  -3   6   6      410.90      397.00      5.91 o 
  -2   6   6       98.43       93.04      2.92 o 
  -1   6   6      289.98      295.38      5.96 o 
   0   6   6      338.40      327.71      7.10 o 
   1   6   6       30.98       35.07      3.25 o 
   2   6   6       44.45       41.12      5.65 o 
   3   6   6       19.21       22.34      6.04 o 
   4   6   6       21.57       25.39      5.78 o 
   5   6   6        5.45        5.53      4.60 o 
   6   6   6       30.33       43.22      7.13 o 
   7   6   6        8.64        5.25      7.86 o 
 -11   7   6       29.45       28.12      6.80 o 
 -10   7   6       61.54       73.34     10.03 o 
  -9   7   6        5.84       -0.19      3.32 o 
  -8   7   6       24.39       22.05      3.98 o 
  -7   7   6        9.54        0.72      2.88 o 
  -6   7   6      220.21      234.68      5.74 o 
  -5   7   6       93.29       95.39      3.28 o 
  -4   7   6       58.14       56.48      3.09 o 
  -3   7   6       88.14       90.57      3.09 o 
  -2   7   6       12.52       15.57      1.99 o 
  -1   7   6       80.58       73.44      3.29 o 
   0   7   6      158.04      153.77      4.15 o 
   1   7   6       27.05       30.04      4.99 o 
   2   7   6       22.82       20.67      4.89 o 
   3   7   6      109.47       99.09      7.55 o 
   4   7   6       81.99       99.28      8.75 o 
   5   7   6       11.48        5.16      4.70 o 
   6   7   6        4.27        4.28      5.16 o 
 -10   8   6        4.74        8.28      6.86 o 
  -9   8   6       11.68        3.18      4.48 o 
  -8   8   6        5.67        0.88      2.97 o 
  -7   8   6        6.04        4.55      3.10 o 
  -6   8   6      460.63      470.20      8.31 o 
  -5   8   6       48.39       59.87      3.43 o 
  -4   8   6       48.20       55.25      3.08 o 
  -3   8   6      205.64      219.65      4.64 o 
  -2   8   6        7.09        6.30      2.26 o 
  -1   8   6       88.97       95.52      4.95 o 
   0   8   6       14.34        9.29      4.07 o 
   1   8   6       88.01       76.07      5.77 o 
   2   8   6       44.79       40.36      6.00 o 
   3   8   6        1.42        3.77      4.28 o 
   4   8   6      351.51      339.69     12.55 o 
   5   8   6        7.43        6.09      4.87 o 
   6   8   6        1.60        5.38      5.39 o 
 -10   9   6       19.80       18.46      5.88 o 
  -9   9   6       51.63       83.61      8.30 o 
  -8   9   6        8.28       -5.00      3.65 o 
  -7   9   6       10.20        7.25      3.24 o 
  -6   9   6      176.99      194.67      5.56 o 
  -5   9   6       13.19       12.56      2.45 o 
  -4   9   6      164.22      156.49      4.25 o 
  -3   9   6       56.67       60.48      3.16 o 
  -2   9   6       43.74       49.15      2.90 o 
  -1   9   6       15.25       13.28      6.46 o 
   0   9   6      129.63      126.52      6.89 o 
   1   9   6       48.25       53.46      6.35 o 
   2   9   6      165.88      158.85      8.44 o 
   3   9   6      257.71      260.00     10.88 o 
   4   9   6        0.38        0.75      4.33 o 
   5   9   6        5.70        3.84      4.92 o 
   6   9   6        1.06       -2.68      5.00 o 
 -10  10   6        1.54       -0.64      5.30 o 
  -9  10   6        7.22        4.23      4.93 o 
  -8  10   6        1.13       -6.24      4.16 o 
  -7  10   6        3.52       -4.31      6.51 o 
  -6  10   6       13.32        3.06      3.82 o 
  -5  10   6       22.44       23.72      2.85 o 
  -4  10   6        6.70        2.02      2.04 o 
  -3  10   6        8.14        2.99      2.41 o 
  -2  10   6      108.29      106.01      4.28 o 
  -1  10   6        5.17       -2.04      3.42 o 
   0  10   6       20.82       17.76      3.33 o 
   1  10   6       28.03       32.68      5.46 o 
   2  10   6        1.34       -2.26      3.68 o 
   3  10   6        0.05        5.18      4.69 o 
   4  10   6       19.53       20.75      7.59 o 
   5  10   6        3.63       -1.08      4.57 o 
  -9  11   6        1.84        3.06      5.18 o 
  -8  11   6       10.71        2.89      4.80 o 
  -7  11   6       12.16       10.70      4.80 o 
  -6  11   6        7.26        5.87      3.35 o 
  -5  11   6        1.37        0.37      2.86 o 
  -4  11   6        1.22       -3.14      2.09 o 
  -3  11   6        1.62       -3.55      2.36 o 
  -2  11   6        4.65        3.89      2.34 o 
  -1  11   6        3.14       -2.34      3.43 o 
   0  11   6       20.41       26.94     12.03 o 
   1  11   6       84.81       88.75      7.39 o 
   2  11   6       26.10       15.41      5.28 o 
   3  11   6      104.02      106.95      9.33 o 
   4  11   6       15.83       20.85      5.90 o 
   5  11   6       13.02       12.14      5.80 o 
  -9  12   6       56.58       67.93      8.24 o 
  -8  12   6        0.00       -5.49      4.23 o 
  -7  12   6        0.06       -4.93      3.29 o 
  -6  12   6       12.74        1.52      4.33 o 
  -5  12   6       15.03       14.66      4.71 o 
  -4  12   6        4.80        1.66      3.23 o 
  -3  12   6       42.80       41.93      4.87 o 
  -2  12   6        0.17       -1.92      2.62 o 
  -1  12   6       66.53       89.93      8.08 o 
   0  12   6      155.62      177.59      9.06 o 
   1  12   6      115.79      107.60      7.58 o 
   2  12   6       13.56       10.02      4.82 o 
   3  12   6        4.79        4.13      4.78 o 
   4  12   6        0.43        0.12      4.80 o 
   5  12   6        1.79       -1.51      4.99 o 
  -8  13   6        2.81        1.29      6.78 o 
  -7  13   6        0.54       -6.39      4.26 o 
  -6  13   6       11.32       17.06      5.06 o 
  -5  13   6       47.10       52.21     14.76 o 
  -4  13   6        1.96       -1.44      3.48 o 
  -3  13   6        6.17        0.81      3.11 o 
  -2  13   6       24.11       34.53      6.18 o 
  -1  13   6        0.17       -2.02      4.01 o 
   0  13   6       42.42       43.66      6.62 o 
   1  13   6       30.41       32.61      6.28 o 
   2  13   6       14.48        6.89      4.93 o 
   3  13   6       32.73       42.44      7.30 o 
   4  13   6        3.16       -0.56      5.12 o 
  -7  14   6       10.44       -0.27      4.48 o 
  -6  14   6       35.23       46.00     16.90 o 
  -5  14   6       40.95       35.40      6.11 o 
  -4  14   6        5.28       -3.16      3.31 o 
  -3  14   6        9.32       13.13      3.88 o 
  -2  14   6        4.16        1.29      4.41 o 
  -1  14   6       12.87       13.03      5.45 o 
   0  14   6       50.29       49.66      9.89 o 
   1  14   6        3.05        6.12      4.80 o 
   2  14   6        8.27       11.21      5.55 o 
   3  14   6       17.16       18.29      6.14 o 
  -6  15   6        0.86       -2.31      7.73 o 
  -5  15   6       30.94       34.94     12.91 o 
  -4  15   6        1.68       -4.85      3.23 o 
  -3  15   6       10.50        5.16      3.71 o 
  -2  15   6        0.01        1.32      4.32 o 
  -1  15   6      146.13      135.31      8.82 o 
   0  15   6      105.74      127.24      8.72 o 
   1  15   6       20.39       23.34      6.45 o 
   2  15   6        0.05       -2.90      4.73 o 
  -5  16   6        4.54        1.59      5.27 o 
  -4  16   6        7.68       -1.48      3.86 o 
  -3  16   6        8.05        1.09      3.64 o 
  -2  16   6        2.36        3.71      4.76 o 
  -1  16   6        6.18        3.17      4.68 o 
   0  16   6        9.00        4.99      6.79 o 
   1  16   6       24.90       23.03      6.72 o 
  -4  17   6        2.73       -5.96      4.00 o 
  -3  17   6        0.04       -5.34      3.56 o 
  -2  17   6        2.21        5.81      5.99 o 
  -1  17   6        0.55        6.25      5.44 o 
 -11   1   7       51.85       82.66     10.28 o 
 -10   1   7       19.76       33.81      6.85 o 
  -9   1   7        4.90       -0.78      4.59 o 
  -8   1   7       79.79       78.74      6.32 o 
  -7   1   7       15.47        8.15      3.88 o 
  -6   1   7        0.03       -0.82      2.76 o 
  -5   1   7        5.36        3.40      1.45 o 
  -4   1   7       22.94       28.32      2.05 o 
  -3   1   7       61.50       53.71      2.07 o 
  -2   1   7       39.99       34.89      2.84 o 
  -1   1   7        8.02        7.54      1.95 o 
   0   1   7       21.84       32.84      3.05 o 
   1   1   7        9.51        2.83      3.47 o 
   2   1   7        0.07       -0.84      3.41 o 
   3   1   7        4.96        0.17      4.40 o 
   4   1   7       55.87       66.23     11.16 o 
   5   1   7      107.40      110.55      8.50 o 
   6   1   7       13.70       25.85      6.79 o 
 -11   2   7       21.56       19.02      6.22 o 
 -10   2   7       51.22       59.43      7.61 o 
  -9   2   7       38.00       38.91      6.22 o 
  -8   2   7       36.71       26.66      5.39 o 
  -7   2   7      181.68      167.89      7.37 o 
  -6   2   7      196.30      176.17      7.14 o 
  -5   2   7        4.34        5.37      1.56 o 
  -4   2   7      166.99      149.18      3.48 o 
  -3   2   7        0.87        0.16      1.18 o 
  -2   2   7      379.79      387.14      7.06 o 
  -1   2   7       14.79       11.98      2.21 o 
   0   2   7       79.70       74.14      4.36 o 
   1   2   7        1.89       -0.29      2.98 o 
   2   2   7       72.51       82.59      7.51 o 
   3   2   7      280.85      271.83     11.29 o 
   4   2   7       13.91       13.31      5.97 o 
   5   2   7        5.71       -6.61      5.75 o 
   6   2   7        1.78       -3.69      4.99 o 
 -11   3   7        1.68        1.41      5.31 o 
 -10   3   7        0.54       -6.93      6.29 o 
  -9   3   7        0.22       -6.08      4.05 o 
  -8   3   7        4.36        2.52      4.15 o 
  -7   3   7      121.48      106.20      5.00 o 
  -6   3   7        0.39       -0.43      2.92 o 
  -5   3   7       26.29       30.27      2.32 o 
  -4   3   7        5.09        2.11      1.39 o 
  -3   3   7       12.54       10.96      1.67 o 
  -2   3   7        0.27        0.58      1.67 o 
  -1   3   7      325.88      346.69      6.90 o 
   0   3   7       12.11       18.02      2.68 o 
   1   3   7      214.49      223.28      9.23 o 
   2   3   7       49.29       69.63      7.48 o 
   3   3   7      300.31      297.58     11.73 o 
   4   3   7       34.49       39.61      8.33 o 
   5   3   7        2.84        1.67      4.72 o 
   6   3   7        0.04       -7.90      5.26 o 
 -11   4   7       23.61       19.92      4.92 o 
 -10   4   7        0.84        5.09      3.73 o 
  -9   4   7        7.68        9.75      3.83 o 
  -8   4   7       43.77       42.10      4.58 o 
  -7   4   7      177.67      189.84      6.80 o 
  -6   4   7       47.19       48.22      3.33 o 
  -5   4   7        2.30       -1.60      1.36 o 
  -4   4   7        8.89        4.68      1.62 o 
  -3   4   7      778.25      817.09      9.11 o 
  -2   4   7      201.04      212.48      5.30 o 
  -1   4   7      199.57      186.19      5.14 o 
   0   4   7      380.31      371.50      7.46 o 
   1   4   7      183.78      180.05      8.48 o 
   2   4   7      189.01      182.87      8.86 o 
   3   4   7        7.08        8.47      4.75 o 
   4   4   7       12.53        7.51      7.11 o 
   5   4   7        0.01       -6.20      4.17 o 
   6   4   7       30.18       36.27      8.65 o 
 -11   5   7       61.48       67.17      6.71 o 
 -10   5   7        1.59        4.19      3.91 o 
  -9   5   7       47.45       42.33      4.92 o 
  -8   5   7       55.35       58.04      5.10 o 
  -7   5   7       53.42       68.87      6.85 o 
  -6   5   7       33.12       32.56      3.00 o 
  -5   5   7        0.91        0.28      1.51 o 
  -4   5   7       41.19       44.81      2.78 o 
  -3   5   7        0.21        0.07      1.45 o 
  -2   5   7      924.87      952.98     12.18 o 
  -1   5   7     1020.51     1037.23     13.08 o 
   0   5   7       87.36       85.24      4.45 o 
   1   5   7      430.12      403.47     12.54 o 
   2   5   7      695.27      674.41     17.16 o 
   3   5   7      436.03      450.54     20.88 o 
   4   5   7       56.57       77.56      8.92 o 
   5   5   7       11.04       15.03      5.69 o 
   6   5   7        2.35        4.11      5.91 o 
 -11   6   7        5.51        2.91      4.24 o 
 -10   6   7        0.06       -5.02      3.34 o 
  -9   6   7       23.64       23.81      4.33 o 
  -8   6   7       42.17       33.20      4.47 o 
  -7   6   7       44.72       47.39      6.34 o 
  -6   6   7       64.62       63.10      3.62 o 
  -5   6   7        0.09       -0.35      2.31 o 
  -4   6   7       59.52       59.06      3.12 o 
  -3   6   7       31.17       30.89      2.56 o 
  -2   6   7      905.46      955.63     12.31 o 
  -1   6   7       45.47       61.84      4.03 o 
   0   6   7      104.91      101.40      4.89 o 
   1   6   7      255.46      247.73     10.03 o 
   2   6   7      298.47      328.84     17.26 o 
   3   6   7      316.95      308.45     12.13 o 
   4   6   7      137.84      128.48      8.52 o 
   5   6   7       24.56       21.93      6.25 o 
   6   6   7        4.77        4.08      5.31 o 
 -10   7   7       35.58       44.03      5.48 o 
  -9   7   7        0.05       -4.42      3.06 o 
  -8   7   7       45.50       49.07      4.81 o 
  -7   7   7       96.28       85.74      4.71 o 
  -6   7   7        1.07       -0.23      2.25 o 
  -5   7   7        1.25       -2.49      1.78 o 
  -4   7   7       23.35       15.83      2.33 o 
  -3   7   7       95.95       83.47      3.16 o 
  -2   7   7       19.38       17.86      2.77 o 
  -1   7   7      766.34      792.79     11.26 o 
   0   7   7       15.22       20.25      3.49 o 
   1   7   7       18.72       11.75      4.59 o 
   2   7   7       10.28       12.33      4.98 o 
   3   7   7       10.16       15.14      5.39 o 
   4   7   7       12.12       13.21      5.41 o 
   5   7   7       13.04       15.50      5.68 o 
   6   7   7        1.30       -3.87      5.28 o 
 -10   8   7        2.00        5.86      5.12 o 
  -9   8   7        0.24       -1.58      3.40 o 
  -8   8   7        0.58       -2.05      3.02 o 
  -7   8   7       12.93       10.47      3.44 o 
  -6   8   7       70.08       80.68      4.39 o 
  -5   8   7        4.40        3.32      2.18 o 
  -4   8   7        0.57       -2.50      1.67 o 
  -3   8   7       54.11       66.91      3.25 o 
  -2   8   7      129.15      118.79      4.47 o 
  -1   8   7      724.57      693.97     10.47 o 
   0   8   7      210.99      203.26     11.24 o 
   1   8   7        0.08        0.77      5.43 o 
   2   8   7      268.36      285.40     17.59 o 
   3   8   7      172.86      166.47      9.39 o 
   4   8   7        1.12        1.31      4.67 o 
   5   8   7        0.37       -5.63      4.29 o 
 -10   9   7        0.15       -0.13      5.46 o 
  -9   9   7        0.95        0.40      4.26 o 
  -8   9   7        6.69        1.00      5.41 o 
  -7   9   7       74.00       71.39      5.48 o 
  -6   9   7       80.13       74.08      4.49 o 
  -5   9   7        8.54        2.67      2.15 o 
  -4   9   7       45.33       39.10      3.54 o 
  -3   9   7        3.32        0.32      2.14 o 
  -2   9   7        3.97        2.77      3.63 o 
  -1   9   7      223.18      239.59      9.83 o 
   0   9   7        9.61        5.80      4.17 o 
   1   9   7       56.46       52.81      6.97 o 
   2   9   7      107.62      109.94      7.95 o 
   3   9   7       30.63       39.25      6.79 o 
   4   9   7        1.13       -1.40      4.60 o 
   5   9   7       11.42        5.18      5.27 o 
  -9  10   7        6.28       -0.50      4.89 o 
  -8  10   7        0.57       -4.54      3.86 o 
  -7  10   7        8.91        8.54      8.44 o 
  -6  10   7       19.97       22.83      3.38 o 
  -5  10   7        3.12        2.62      2.40 o 
  -4  10   7        9.96        3.87      2.74 o 
  -3  10   7        0.85       -3.36      2.24 o 
  -2  10   7       10.60       10.96      3.50 o 
  -1  10   7        7.76        9.91      4.53 o 
   0  10   7       21.81       18.56      6.80 o 
   1  10   7      146.29      127.67      8.55 o 
   2  10   7        2.73        1.29      4.52 o 
   3  10   7      147.39      152.30     18.95 o 
   4  10   7        9.91       -0.20      4.97 o 
   5  10   7       12.73       14.04      6.43 o 
  -9  11   7        0.57        0.09      4.80 o 
  -8  11   7        0.38       -6.33      4.22 o 
  -7  11   7        2.32        0.33      3.96 o 
  -6  11   7       27.69       23.66      6.27 o 
  -5  11   7        7.99        9.17      4.08 o 
  -4  11   7       17.13       14.64      3.08 o 
  -3  11   7        0.24       -3.30      2.20 o 
  -2  11   7      334.06      360.83     12.34 o 
  -1  11   7      273.40      248.71     10.46 o 
   0  11   7       83.83      102.45      7.40 o 
   1  11   7       45.00       56.74     15.52 o 
   2  11   7       55.15       57.36      7.73 o 
   3  11   7       37.15       49.80      7.50 o 
   4  11   7        7.21        3.68      5.18 o 
  -8  12   7       11.77        4.59      5.58 o 
  -7  12   7        0.82       -1.86      5.16 o 
  -6  12   7        7.99        5.75      4.40 o 
  -5  12   7       41.02       52.09      6.45 o 
  -4  12   7        1.42       -3.82      2.90 o 
  -3  12   7        1.36       -2.63      2.39 o 
  -2  12   7       51.14       46.36      6.92 o 
  -1  12   7      123.69      137.29      8.35 o 
   0  12   7       38.58       44.88      6.76 o 
   1  12   7       23.69       27.27      6.15 o 
   2  12   7        0.04       -2.97      4.33 o 
   3  12   7       36.15       38.37     10.43 o 
   4  12   7        9.63        1.66      5.15 o 
  -8  13   7        7.45        7.67      7.52 o 
  -7  13   7       29.37       16.86      7.23 o 
  -6  13   7       23.88       16.35      5.62 o 
  -5  13   7        0.82       -3.02      4.02 o 
  -4  13   7       11.06        1.47      3.92 o 
  -3  13   7        1.03       -4.45      2.99 o 
  -2  13   7       17.87        9.76      4.82 o 
  -1  13   7       18.39       25.73      5.96 o 
   0  13   7        0.55       -4.58      4.14 o 
   1  13   7        2.91        2.57      6.99 o 
   2  13   7        0.20       -1.07      4.63 o 
   3  13   7       13.64        6.84      5.58 o 
  -7  14   7        0.52        1.20      6.59 o 
  -6  14   7        6.70        6.48      5.32 o 
  -5  14   7        0.13        2.05      4.41 o 
  -4  14   7        0.62       -0.54      3.47 o 
  -3  14   7       11.03        6.59      3.82 o 
  -2  14   7       31.68       29.66      6.31 o 
  -1  14   7       30.74       39.37      6.78 o 
   0  14   7       20.71       13.39      5.44 o 
   1  14   7        0.46       -4.45      4.43 o 
   2  14   7       15.27       10.00      5.95 o 
  -6  15   7       25.16       36.15      6.87 o 
  -5  15   7       20.13       27.60      6.24 o 
  -4  15   7       18.80       24.22      4.98 o 
  -3  15   7       14.71        5.86      3.88 o 
  -2  15   7        2.12        0.59      4.69 o 
  -1  15   7       32.65       38.25      7.07 o 
   0  15   7        7.14        3.95      5.48 o 
   1  15   7        0.16       -1.37      4.71 o 
  -4  16   7       38.83       46.92      5.99 o 
  -3  16   7        2.84       -2.85      4.95 o 
  -2  16   7        3.41        9.33      5.37 o 
  -1  16   7        0.31        1.69      4.75 o 
   0  16   7        0.04        0.53      5.15 o 
 -11   0   8        0.14       -8.62      6.83 o 
 -10   0   8        1.64       -1.31      6.21 o 
  -9   0   8        0.98       -1.65      5.95 o 
  -8   0   8       67.09       68.47      9.44 o 
  -7   0   8       49.98       46.78      8.05 o 
  -6   0   8       35.67       31.36      6.64 o 
  -5   0   8        5.87        7.27      2.91 o 
  -4   0   8      103.93       92.32      7.34 o 
  -3   0   8       12.63       15.61      3.44 o 
  -2   0   8        0.19       -2.46      2.32 o 
  -1   0   8      137.06      143.86      6.86 o 
   0   0   8       73.62       70.69      5.89 o 
   1   0   8       57.04       41.89      9.10 o 
   3   0   8      183.16      183.80     14.11 o 
   4   0   8      115.21      122.23     12.75 o 
   5   0   8       54.19       70.40     13.59 o 
   6   0   8        7.66       -0.67      9.75 o 
 -11   1   8        0.00       -7.06      4.71 o 
 -10   1   8        0.14       -2.77      4.51 o 
  -9   1   8        6.41        8.34      4.99 o 
  -8   1   8        0.41       -4.39      3.59 o 
  -7   1   8        7.19       -1.09      3.69 o 
  -6   1   8        0.03       -2.40      2.14 o 
  -5   1   8        0.33       -1.27      1.71 o 
  -4   1   8       29.90       35.22      3.54 o 
  -3   1   8       24.18       25.53      2.82 o 
  -2   1   8       11.92        6.79      2.19 o 
  -1   1   8        0.26       -2.75      1.83 o 
   0   1   8        4.16       -3.22      2.14 o 
   1   1   8        6.88        3.38      4.04 o 
   2   1   8       17.66       12.94      6.24 o 
   3   1   8        2.85       -3.04      4.46 o 
   4   1   8       22.79       18.34      6.93 o 
   5   1   8       12.97       19.12      7.14 o 
   6   1   8        0.14       -7.88      5.25 o 
 -11   2   8        0.00       -4.57      5.12 o 
 -10   2   8        1.07       -6.16      4.10 o 
  -9   2   8       41.80       45.25      6.48 o 
  -8   2   8       44.99       54.32      6.41 o 
  -7   2   8       33.64       35.39      3.99 o 
  -6   2   8        1.65        0.57      2.38 o 
  -5   2   8        1.56        0.20      1.83 o 
  -4   2   8       33.93       33.46      3.33 o 
  -3   2   8      254.59      246.60      5.90 o 
  -2   2   8       47.93       48.47      3.71 o 
  -1   2   8       44.25       40.89      3.57 o 
   0   2   8       49.75       53.79      4.09 o 
   1   2   8      119.98      120.47      7.69 o 
   2   2   8       21.77       26.11      5.95 o 
   3   2   8        6.18        5.16      5.20 o 
   4   2   8       14.04       17.94      6.16 o 
   5   2   8        2.71        1.00      5.50 o 
   6   2   8        0.29       -6.98      5.98 o 
 -11   3   8        9.95        5.84      5.82 o 
 -10   3   8       11.35        9.24      3.81 o 
  -9   3   8       66.41       65.20      5.67 o 
  -8   3   8        0.34       -1.54      2.83 o 
  -7   3   8       45.84       49.90      5.19 o 
  -6   3   8       69.20       77.25      4.55 o 
  -5   3   8       81.63       93.98      3.80 o 
  -4   3   8        0.97       -0.65      1.80 o 
  -3   3   8       41.59       43.75      3.55 o 
  -2   3   8      515.35      532.23      9.12 o 
  -1   3   8       20.04       17.66      3.51 o 
   0   3   8      519.71      537.47      9.75 o 
   1   3   8      343.78      349.32     12.37 o 
   2   3   8      149.15      151.84     12.43 o 
   3   3   8      118.85      109.09      8.13 o 
   4   3   8        0.74       -2.58      4.48 o 
   5   3   8       33.93       27.55      7.07 o 
 -11   4   8       19.70       22.55      5.06 o 
 -10   4   8        7.28        0.69      3.58 o 
  -9   4   8       92.59      104.60      5.60 o 
  -8   4   8        8.15        5.49      3.27 o 
  -7   4   8        5.84        6.93      2.93 o 
  -6   4   8       32.37       33.48      3.19 o 
  -5   4   8        7.54       14.45      2.19 o 
  -4   4   8        0.24       -0.46      1.90 o 
  -3   4   8      199.88      194.91      5.40 o 
  -2   4   8      311.66      296.51      6.79 o 
  -1   4   8       14.30       14.92      2.88 o 
   0   4   8      443.98      464.47     10.58 o 
   1   4   8      227.17      217.40      9.95 o 
   2   4   8        0.26       -3.81      3.95 o 
   3   4   8        0.00       -6.97      4.64 o 
   4   4   8        6.63        4.47      4.69 o 
   5   4   8        3.11       -0.64      6.28 o 
 -11   5   8        1.57        0.60      4.32 o 
 -10   5   8       10.66        7.36      3.99 o 
  -9   5   8       67.32       57.93      5.54 o 
  -8   5   8       14.77       14.86      3.65 o 
  -7   5   8       43.09       56.69      5.21 o 
  -6   5   8      171.01      143.21      4.79 o 
  -5   5   8       66.89       61.21      3.08 o 
  -4   5   8        0.67       -2.88      1.92 o 
  -3   5   8        0.98        1.18      2.21 o 
  -2   5   8       31.15       33.76      3.47 o 
  -1   5   8      834.77      827.71     12.11 o 
   0   5   8      331.16      353.84      9.15 o 
   1   5   8       10.47        9.16      4.52 o 
   2   5   8        0.84       -3.60      4.20 o 
   3   5   8       61.04       62.87      8.09 o 
   4   5   8        9.31        4.90      5.31 o 
   5   5   8       15.48       17.70      6.48 o 
 -10   6   8        7.48        8.97      4.19 o 
  -9   6   8        0.17       -4.00      3.20 o 
  -8   6   8        7.69        5.50      3.16 o 
  -7   6   8       41.92       42.38      4.27 o 
  -6   6   8       72.08       69.66      3.70 o 
  -5   6   8        1.76       -2.33      1.78 o 
  -4   6   8      301.70      298.43      5.70 o 
  -3   6   8      134.54      130.20      4.76 o 
  -2   6   8      125.78      112.38      4.58 o 
  -1   6   8       82.08       85.92      4.46 o 
   0   6   8      255.16      252.21      7.85 o 
   1   6   8      385.51      412.72     13.79 o 
   2   6   8        0.13        1.91      5.87 o 
   3   6   8        7.80        7.48      5.44 o 
   4   6   8       22.51       19.70      6.33 o 
   5   6   8       26.87       44.04      8.08 o 
 -10   7   8       17.00       21.47      5.01 o 
  -9   7   8        2.71        1.09      3.70 o 
  -8   7   8       26.52       14.60      3.75 o 
  -7   7   8       78.12       79.42      5.50 o 
  -6   7   8       16.80       19.75      3.05 o 
  -5   7   8       10.35        4.17      2.17 o 
  -4   7   8      209.86      193.29      7.14 o 
  -3   7   8      396.33      433.45      8.33 o 
  -2   7   8      696.49      684.52     10.82 o 
  -1   7   8       73.78       77.02      4.92 o 
   0   7   8       63.21       58.07     14.01 o 
   1   7   8       39.31       46.64      6.98 o 
   2   7   8      196.66      189.74     10.11 o 
   3   7   8       19.44       14.09      5.52 o 
   4   7   8        2.77        8.51      5.49 o 
   5   7   8        1.54        2.20      5.33 o 
 -10   8   8        9.67        5.56      5.27 o 
  -9   8   8        6.01        3.71      3.79 o 
  -8   8   8       19.92       20.74      4.06 o 
  -7   8   8       31.99       25.96      3.89 o 
  -6   8   8       12.34        4.09      2.50 o 
  -5   8   8       37.95       40.04      3.48 o 
  -4   8   8       52.14       43.27      4.18 o 
  -3   8   8     2144.08     2185.48     19.67 o 
  -2   8   8      202.42      197.82      5.91 o 
  -1   8   8        9.23        4.71      4.22 o 
   0   8   8       17.32       12.69      4.87 o 
   1   8   8        2.10       -2.87      3.79 o 
   2   8   8        1.19        2.20      4.59 o 
   3   8   8        1.37       -0.09      4.66 o 
   4   8   8        0.84       -5.83      4.56 o 
 -10   9   8        7.73        9.38      5.71 o 
  -9   9   8        3.66        0.65      4.16 o 
  -8   9   8        0.78        0.82      3.07 o 
  -7   9   8        5.25       -2.52      2.77 o 
  -6   9   8        0.44       -3.59      2.41 o 
  -5   9   8        0.62        0.70      2.44 o 
  -4   9   8        5.03        2.91      2.23 o 
  -3   9   8       38.93       49.79      4.16 o 
  -2   9   8       89.17      100.60      6.17 o 
  -1   9   8        0.35        3.94      4.13 o 
   0   9   8       30.91       29.77      5.81 o 
   1   9   8      275.40      272.82     11.72 o 
   2   9   8      238.06      259.07     11.86 o 
   3   9   8       53.35       55.53      8.10 o 
   4   9   8        4.86        2.73      6.49 o 
  -9  10   8       10.50        9.28      5.69 o 
  -8  10   8       45.15       49.58      7.23 o 
  -7  10   8       27.41       24.56      4.19 o 
  -6  10   8        0.89       -0.65      2.54 o 
  -5  10   8        7.78       10.46      2.96 o 
  -4  10   8       80.40       79.09      6.37 o 
  -3  10   8       14.72       13.13      3.13 o 
  -2  10   8      417.23      452.63     11.16 o 
  -1  10   8       33.65       35.06      6.67 o 
   0  10   8       20.45       20.69      5.71 o 
   1  10   8      101.04      110.27      8.29 o 
   2  10   8      109.60      111.10      9.15 o 
   3  10   8        0.18        1.02      5.08 o 
   4  10   8       21.29       10.48      6.22 o 
  -9  11   8       12.93        8.64      5.59 o 
  -8  11   8       13.63       11.94      5.00 o 
  -7  11   8       54.23       49.48      6.36 o 
  -6  11   8       25.96       29.50      5.90 o 
  -5  11   8        0.19       -3.64      2.97 o 
  -4  11   8       38.04       41.08      6.96 o 
  -3  11   8        9.89        7.19      2.94 o 
  -2  11   8       95.66      102.85      8.17 o 
  -1  11   8       32.33       37.76      6.51 o 
   0  11   8        4.93        7.18      5.00 o 
   1  11   8        5.79        4.06      4.85 o 
   2  11   8       74.83       83.20     17.31 o 
   3  11   8       11.88       11.67      5.85 o 
  -8  12   8        9.88       -4.18      5.78 o 
  -7  12   8       17.54       20.35      7.24 o 
  -6  12   8       19.71       16.61      6.65 o 
  -5  12   8        0.40        0.05      4.00 o 
  -4  12   8        3.11        1.05      2.80 o 
  -3  12   8        4.84        7.86      4.15 o 
  -2  12   8        9.04       10.96      5.00 o 
  -1  12   8        4.33        3.18      4.40 o 
   0  12   8       59.68       62.19      8.01 o 
   1  12   8        7.65        6.54      5.44 o 
   2  12   8       15.56       16.61      5.91 o 
  -7  13   8       13.72       19.54      8.05 o 
  -6  13   8        2.63       -0.67      5.85 o 
  -5  13   8        8.69        6.05      4.76 o 
  -4  13   8        1.70        1.84      3.62 o 
  -3  13   8        3.28       -3.65      3.97 o 
  -2  13   8       40.47       36.12      6.39 o 
  -1  13   8        0.07       -1.83      6.37 o 
   0  13   8        0.00       -3.24      7.03 o 
   1  13   8       29.26       18.93      6.15 o 
   2  13   8       48.87       43.75      7.86 o 
  -6  14   8       17.62       23.02      6.19 o 
  -5  14   8       36.86       54.54      7.34 o 
  -4  14   8        2.38       -3.75      3.58 o 
  -3  14   8        9.25        3.81      4.80 o 
  -2  14   8       10.86        7.89      5.32 o 
  -1  14   8        2.53       -6.22      4.15 o 
   0  14   8        0.85       -5.48      4.37 o 
   1  14   8        0.34       -6.73      4.49 o 
  -5  15   8        0.12       -2.62      4.62 o 
  -4  15   8        5.59        4.08      4.06 o 
  -3  15   8        2.71       -2.22      7.44 o 
  -2  15   8        5.75        5.08      6.55 o 
  -1  15   8        2.87       -0.79      6.84 o 
 -11   1   9        0.30       -2.73      5.31 o 
 -10   1   9       16.51       18.80      5.88 o 
  -9   1   9       16.98       12.58      4.75 o 
  -8   1   9       62.01       71.38      7.12 o 
  -7   1   9        0.01       -4.04      3.46 o 
  -6   1   9        7.50        6.69      3.67 o 
  -5   1   9        0.41       -2.80      1.86 o 
  -4   1   9       24.92       24.67      3.68 o 
  -3   1   9      276.06      264.88      7.61 o 
  -2   1   9      299.61      260.74      7.64 o 
  -1   1   9       12.71        3.33      2.64 o 
   0   1   9       12.57        2.42      2.74 o 
   1   1   9       22.32       16.17      5.66 o 
   2   1   9        0.00       -6.38      4.25 o 
   3   1   9       16.09       22.39      6.68 o 
   4   1   9        1.06       -2.25      5.16 o 
   5   1   9       22.29       29.56      8.27 o 
 -11   2   9        0.62       -7.71      5.14 o 
 -10   2   9       11.46        7.87      5.36 o 
  -9   2   9       33.92       34.05      6.30 o 
  -8   2   9       27.02       40.97     12.12 o 
  -7   2   9        0.12       -3.95      3.31 o 
  -6   2   9       72.86       84.33      6.92 o 
  -5   2   9       19.10       17.21      2.85 o 
  -4   2   9        5.83        2.80      2.38 o 
  -3   2   9        8.38       11.12      2.92 o 
  -2   2   9        9.86        6.45      2.79 o 
  -1   2   9       55.21       52.06      4.44 o 
   0   2   9       19.11       12.41      3.28 o 
   1   2   9       19.71        3.58      4.63 o 
   2   2   9       98.79       68.43      8.57 o 
   3   2   9        0.00       -6.92      4.62 o 
   4   2   9        0.24       -6.75      5.31 o 
   5   2   9        0.01       -7.81      5.96 o 
 -11   3   9        0.01       -6.71      4.87 o 
 -10   3   9        0.07       -6.55      4.36 o 
  -9   3   9        0.01       -6.27      4.18 o 
  -8   3   9        7.69        3.74      6.27 o 
  -7   3   9        3.83        0.66      3.80 o 
  -6   3   9      111.88      110.24      6.54 o 
  -5   3   9        8.03       12.02      2.80 o 
  -4   3   9      601.11      604.72     14.72 o 
  -3   3   9      695.53      720.68     15.19 o 
  -2   3   9      114.38       97.50      4.55 o 
  -1   3   9      307.11      321.33      9.92 o 
   0   3   9        1.42       -0.71      2.97 o 
   1   3   9      219.70      192.65     10.11 o 
   2   3   9        6.15       -1.77      6.83 o 
   3   3   9        0.27       -0.55      4.66 o 
   4   3   9        9.66        6.44      5.80 o 
 -11   4   9        0.00       -6.28      4.19 o 
 -10   4   9        1.59       -4.19      4.84 o 
  -9   4   9        6.25       -0.10      4.31 o 
  -8   4   9      286.03      257.84      9.94 o 
  -7   4   9        0.86       -1.42      3.76 o 
  -6   4   9       98.94       94.74      6.12 o 
  -5   4   9       63.79       72.74      6.85 o 
  -4   4   9       86.94       92.98      4.61 o 
  -3   4   9      410.16      395.06      8.29 o 
  -2   4   9       23.57       27.23      3.69 o 
  -1   4   9      100.58      111.10      4.89 o 
   0   4   9       30.32       29.84      5.07 o 
   1   4   9      300.41      338.44     24.35 o 
   2   4   9        2.28       -0.35      6.05 o 
   3   4   9        0.19       -5.85      3.90 o 
   4   4   9       12.27       14.67      6.37 o 
 -10   5   9        0.19       -1.20      4.78 o 
  -9   5   9       29.53       29.88      7.69 o 
  -8   5   9      114.82      101.80      6.78 o 
  -7   5   9        1.16       -1.65      5.04 o 
  -6   5   9       30.83       26.49      3.94 o 
  -5   5   9        1.67        0.98      2.40 o 
  -4   5   9        0.17       -1.53      2.53 o 
  -3   5   9        0.08       -2.57      2.50 o 
  -2   5   9       31.03       37.00      4.04 o 
  -1   5   9        0.90       -3.51      2.34 o 
   0   5   9      151.78      140.82      6.50 o 
   1   5   9        3.18       -1.75      4.37 o 
   2   5   9       44.59       28.46      6.53 o 
   3   5   9        2.30       -1.26      4.67 o 
   4   5   9        1.22       -1.29      5.19 o 
 -10   6   9        4.53       -0.53      5.35 o 
  -9   6   9        6.43        5.21      5.23 o 
  -8   6   9       35.27       31.07     12.32 o 
  -7   6   9       40.22       51.97      6.37 o 
  -6   6   9       24.49       15.97      3.76 o 
  -5   6   9       17.98       22.78      3.39 o 
  -4   6   9     1035.10      992.20     20.82 o 
  -3   6   9      101.59      100.26      4.94 o 
  -2   6   9      127.40      112.87      4.96 o 
  -1   6   9       20.53       15.95      3.35 o 
   0   6   9       97.27      103.96      7.70 o 
   1   6   9      129.02      119.75     10.43 o 
   2   6   9       33.78       13.23      5.78 o 
   3   6   9       10.39       -1.19      4.99 o 
   4   6   9       14.93       20.78      6.78 o 
 -10   7   9        1.95       -1.10      4.77 o 
  -9   7   9        3.39        9.35      6.59 o 
  -8   7   9        4.49        8.60      8.58 o 
  -7   7   9       43.43       50.87      6.52 o 
  -6   7   9        9.12        8.25      3.32 o 
  -5   7   9       84.74       80.30      4.24 o 
  -4   7   9        0.01        8.42      3.76 o 
  -3   7   9        3.45        1.65      2.72 o 
  -2   7   9      298.21      280.49      7.30 o 
  -1   7   9        5.06        1.64      2.64 o 
   0   7   9       68.63       65.34      7.94 o 
   1   7   9      121.63      117.94      8.45 o 
   2   7   9        0.06       -1.63      4.74 o 
   3   7   9        5.22       -2.49      4.50 o 
   4   7   9       13.09       19.57      7.17 o 
  -9   8   9       41.81       45.86      7.12 o 
  -8   8   9       21.75       13.27      7.60 o 
  -7   8   9       58.46       57.33      6.57 o 
  -6   8   9        1.46       -1.12      3.07 o 
  -5   8   9      125.93      112.54      6.42 o 
  -4   8   9        1.24        1.76      2.82 o 
  -3   8   9       25.83       26.99      3.76 o 
  -2   8   9      132.09      139.71      6.58 o 
  -1   8   9        7.28        3.11      4.37 o 
   0   8   9        1.02       -1.28      4.36 o 
   1   8   9        2.06       -6.60      5.80 o 
   2   8   9        1.98       -2.45      4.62 o 
   3   8   9        1.52       -5.43      4.42 o 
  -9   9   9        0.53        3.81      6.51 o 
  -8   9   9        0.21       -0.41      4.26 o 
  -7   9   9        3.87       -3.18      4.23 o 
  -6   9   9        0.24       -3.93      2.83 o 
  -5   9   9      154.80      140.10      6.12 o 
  -4   9   9       29.63       30.85      7.17 o 
  -3   9   9      182.80      172.22      7.13 o 
  -2   9   9       27.82       26.39      4.81 o 
  -1   9   9        2.42        4.32      5.04 o 
   0   9   9       33.69       36.77      6.69 o 
   1   9   9        3.45       -3.13      4.08 o 
   2   9   9        2.22       -3.84      4.41 o 
   3   9   9       11.16       11.89      7.68 o 
  -9  10   9        2.99       -7.00      7.21 o 
  -8  10   9       21.95        7.72      6.76 o 
  -7  10   9        8.83        7.29      4.52 o 
  -6  10   9        7.14        9.11      3.77 o 
  -5  10   9       41.28       56.46      6.71 o 
  -4  10   9      150.98      143.44      6.70 o 
  -3  10   9        6.69       -0.20      3.98 o 
  -2  10   9        2.55       -2.03      3.31 o 
  -1  10   9       26.92       38.39      6.79 o 
   0  10   9       25.96       27.22      6.37 o 
   1  10   9      105.40      119.01     10.60 o 
   2  10   9       37.65       39.52      7.69 o 
  -8  11   9        0.25       -4.23      6.93 o 
  -6  11   9        2.64        2.16      4.76 o 
  -5  11   9       21.49       35.71      5.84 o 
  -4  11   9        7.21        2.78      3.60 o 
  -3  11   9        0.14        0.14      3.24 o 
  -2  11   9        3.61       -3.02      4.32 o 
  -1  11   9       28.49       29.88      6.59 o 
   0  11   9       43.82       42.76      7.50 o 
   1  11   9       37.04       47.26      8.02 o 
   2  11   9        0.61       -1.42      5.27 o 
  -6  12   9        3.52        5.88      7.05 o 
  -5  12   9        0.05       -2.44      6.97 o 
  -4  12   9      109.62      123.29      6.54 o 
  -3  12   9        9.57        5.86      3.61 o 
  -2  12   9        2.92        9.24      5.10 o 
  -1  12   9        2.22       -2.12      4.81 o 
   0  12   9       30.74       26.83      7.01 o 
   1  12   9       12.32       21.03      6.50 o 
  -6  13   9        0.66        6.33      7.38 o 
  -5  13   9       34.68       59.66     11.97 o 
  -4  13   9        2.33       -1.85      4.83 o 
  -3  13   9        4.46       10.58      5.43 o 
  -2  13   9        2.15       -1.17      4.65 o 
  -1  13   9        0.09       -6.82      4.55 o 
   0  13   9       53.57       50.66      8.30 o 
  -5  14   9        0.01        1.00      7.60 o 
  -4  14   9        8.80        5.81      5.54 o 
  -3  14   9        8.04        7.17      5.33 o 
  -2  14   9        0.45       -5.77      4.51 o 
  -1  14   9        4.92       -3.10      7.56 o 
 -10   0  10       35.38       25.60      8.91 o 
  -9   0  10       60.08       59.01     10.36 o 
  -8   0  10        2.79        3.58      5.92 o 
  -7   0  10       51.85       72.84      9.67 o 
  -6   0  10       56.99       75.57     10.06 o 
  -5   0  10      485.34      517.33     13.67 o 
  -4   0  10     1697.43     1757.38     42.53 o 
  -3   0  10      107.10      101.04      7.01 o 
  -2   0  10        2.63        1.20      3.92 o 
  -1   0  10       29.43       15.25      5.05 o 
   1   0  10        0.02       -7.84      5.23 o 
   2   0  10       32.71       46.22     11.25 o 
   3   0  10        0.15       -1.32      7.90 o 
   4   0  10        4.32        4.59      9.77 o 
 -10   1  10        3.62        3.86      5.25 o 
  -9   1  10       11.17       17.47      8.45 o 
  -8   1  10       29.69       28.07      5.50 o 
  -7   1  10       11.84       15.08      4.67 o 
  -6   1  10       36.33       48.71      5.98 o 
  -5   1  10      203.76      204.43      6.21 o 
  -4   1  10      395.89      413.80     11.84 o 
  -3   1  10       67.00       68.20      5.01 o 
  -2   1  10      317.90      312.75      7.97 o 
  -1   1  10       17.89        7.51      3.01 o 
   0   1  10      244.62      205.47      8.06 o 
   1   1  10      128.64      113.07      9.49 o 
   2   1  10        4.33       -4.68      6.23 o 
   3   1  10       21.44       19.30      7.04 o 
   4   1  10        2.49        1.26      6.70 o 
 -10   2  10        1.02       -0.71      4.78 o 
  -9   2  10        7.41        6.09      6.84 o 
  -8   2  10        0.08        0.37      4.14 o 
  -7   2  10        2.87        0.35      3.84 o 
  -6   2  10        0.03       -4.77      3.18 o 
  -5   2  10      121.73      119.22      5.02 o 
  -4   2  10       67.80       74.21      6.89 o 
  -3   2  10      165.93      144.85      5.59 o 
  -2   2  10       27.71       24.51      4.24 o 
  -1   2  10       12.88        9.95      3.19 o 
   0   2  10       44.98       58.40      5.85 o 
   1   2  10        3.60        0.93      4.70 o 
   2   2  10        0.02       -6.15      4.10 o 
   3   2  10        4.24        6.73      8.15 o 
 -10   3  10       10.70        4.47      5.05 o 
  -9   3  10        8.60        5.15      4.87 o 
  -8   3  10       28.95       26.91      5.71 o 
  -7   3  10        0.00       -1.43      8.79 o 
  -6   3  10        1.27       -4.38      3.15 o 
  -5   3  10        9.52        5.77      2.85 o 
  -4   3  10      146.31      140.80      5.64 o 
  -3   3  10       99.54      100.80      5.48 o 
  -2   3  10       45.61       43.81      4.38 o 
  -1   3  10      204.39      204.26      6.71 o 
   0   3  10       31.61       38.58      5.05 o 
   1   3  10       63.10       72.83      8.87 o 
   2   3  10       11.21       10.02      5.62 o 
   3   3  10        4.18        4.20      5.76 o 
 -10   4  10        6.96        0.39      5.14 o 
  -9   4  10       26.09       21.85      5.70 o 
  -8   4  10        2.89       -6.08      4.06 o 
  -7   4  10       70.87       76.91      7.37 o 
  -6   4  10       26.29       21.12      4.90 o 
  -5   4  10        5.15        8.61      3.09 o 
  -4   4  10       79.29       92.24      5.57 o 
  -3   4  10      163.94      145.64      5.63 o 
  -2   4  10       18.61       12.50      3.32 o 
  -1   4  10       14.70       12.49      3.33 o 
   0   4  10        3.36       -0.73      3.03 o 
   1   4  10       11.06        7.79      5.24 o 
   2   4  10       13.56       17.44      6.24 o 
   3   4  10        0.00       -6.18      4.59 o 
 -10   5  10        8.05        5.14      5.13 o 
  -9   5  10        4.07       -4.47      4.77 o 
  -8   5  10        1.24       -5.02      4.77 o 
  -7   5  10       62.83       74.38      7.32 o 
  -6   5  10       51.24       46.03      6.08 o 
  -5   5  10       43.16       55.90      6.07 o 
  -4   5  10      113.54      113.91      5.18 o 
  -3   5  10       23.40       17.97      3.45 o 
  -2   5  10       24.25       20.17      3.70 o 
  -1   5  10       38.56       34.20      4.10 o 
   0   5  10       48.07       30.05      6.37 o 
   1   5  10       21.59       16.05      5.68 o 
   2   5  10        3.04       -0.64      5.43 o 
   3   5  10        0.59       -0.64      5.32 o 
 -10   6  10        4.16       -3.95      4.74 o 
  -9   6  10       29.49       25.65      6.12 o 
  -8   6  10        5.22        1.55      4.44 o 
  -7   6  10       36.36       41.36      6.49 o 
  -6   6  10        4.12        1.97      4.18 o 
  -5   6  10      125.97      121.32      5.13 o 
  -4   6  10      312.10      320.19      7.90 o 
  -3   6  10        2.03       -1.83      2.82 o 
  -2   6  10        2.45       -0.18      2.76 o 
  -1   6  10       74.98       92.52      5.81 o 
   0   6  10       16.57       17.26      5.72 o 
   1   6  10        0.32       -5.55      4.30 o 
   2   6  10        6.31        0.28      5.12 o 
   3   6  10        1.07       -2.46      5.23 o 
  -9   7  10       13.90        6.82      5.12 o 
  -8   7  10        2.96       -3.12      3.99 o 
  -7   7  10       17.33       15.18      5.11 o 
  -6   7  10       88.12       91.87      5.99 o 
  -5   7  10       15.37       18.70      3.92 o 
  -4   7  10       27.07       29.09      3.85 o 
  -3   7  10       68.94       76.98      5.54 o 
  -2   7  10       13.02        9.33      3.14 o 
  -1   7  10        0.88       -3.71      3.72 o 
   0   7  10       27.74       31.35      6.57 o 
   1   7  10        6.92        9.01      5.46 o 
   2   7  10        2.21       -3.78      4.52 o 
  -9   8  10        0.75       -2.84      4.43 o 
  -8   8  10        0.00       -0.20      4.53 o 
  -7   8  10        3.89        3.29      4.33 o 
  -6   8  10        7.22        0.90      3.22 o 
  -5   8  10      102.16       97.93      7.55 o 
  -4   8  10      152.64      142.26      5.70 o 
  -3   8  10        6.26        6.83      3.64 o 
  -2   8  10       17.60       16.08      4.24 o 
  -1   8  10       35.40       35.48      6.79 o 
   0   8  10        5.62       -1.82      4.48 o 
   1   8  10        1.18       -6.93      4.68 o 
   2   8  10        3.15       -6.17      4.53 o 
  -8   9  10        1.45        1.59      4.74 o 
  -7   9  10        2.55       -4.34      4.08 o 
  -6   9  10        0.29        1.61      3.31 o 
  -5   9  10       10.07       18.77      5.32 o 
  -4   9  10        4.12        0.67      3.38 o 
  -3   9  10        6.41        4.32      3.85 o 
  -2   9  10        0.01       -1.33      3.15 o 
  -1   9  10        0.01       -5.13      3.42 o 
   0   9  10        1.64       -2.70      4.39 o 
   1   9  10        0.11       -4.53      4.59 o 
   2   9  10        2.40       -3.10      5.29 o 
  -8  10  10        1.23       -6.46      4.46 o 
  -7  10  10        9.17        5.85      6.51 o 
  -6  10  10        2.77       -5.85      3.90 o 
  -5  10  10       48.75       54.81      6.98 o 
  -4  10  10       19.50       17.36      4.49 o 
  -3  10  10       10.94        3.29      3.83 o 
  -2  10  10        9.90        2.84      4.74 o 
  -1  10  10        4.23        1.38      5.24 o 
   0  10  10       53.79       63.56     14.76 o 
   1  10  10       36.10       48.66     11.55 o 
  -6  11  10        2.04        5.51      4.85 o 
  -5  11  10        2.13       -1.91      4.60 o 
  -4  11  10       29.40       46.54      5.87 o 
  -3  11  10        0.00       -4.87      3.25 o 
  -2  11  10        6.12        3.72      5.03 o 
  -1  11  10        9.77        6.50      5.51 o 
   0  11  10      101.76      114.59     13.64 o 
  -6  12  10        2.06        5.01      7.76 o 
  -5  12  10       13.74       30.17      6.26 o 
  -4  12  10       34.54       55.34      7.41 o 
  -3  12  10        1.92       -4.63      7.87 o 
  -2  12  10        2.70        3.27      5.22 o 
  -1  12  10        5.61        7.40      5.91 o 
  -5  13  10        0.06       -4.09      7.36 o 
  -4  13  10        8.03        9.81      5.73 o 
  -3  13  10        1.72       -0.71      5.19 o 
  -2  13  10        1.12        0.27      5.39 o 
 -10   1  11       11.09       11.14      5.92 o 
  -9   1  11       14.96       14.01      5.41 o 
  -8   1  11       31.09       41.30      8.64 o 
  -7   1  11      148.07      150.39      8.41 o 
  -6   1  11       18.37       24.92      5.46 o 
  -5   1  11        1.83        5.66      3.19 o 
  -4   1  11       98.81       99.56      5.13 o 
  -3   1  11      111.15      102.73      5.35 o 
  -2   1  11      304.42      277.44      7.96 o 
  -1   1  11        7.41        3.45      3.05 o 
   0   1  11       23.33       17.13      5.89 o 
   1   1  11        9.71        0.48      6.28 o 
   2   1  11       26.35       44.34      8.22 o 
 -10   2  11        3.69       -2.59      5.03 o 
  -9   2  11        0.04       -1.32      4.28 o 
  -8   2  11        3.35        0.39      4.20 o 
  -7   2  11        0.26       -3.14      3.94 o 
  -6   2  11      361.40      344.46     11.67 o 
  -5   2  11      771.90      772.51     17.59 o 
  -4   2  11        0.79       -0.71      2.94 o 
  -3   2  11       15.49       14.26      3.62 o 
  -2   2  11        2.03       -1.18      2.79 o 
  -1   2  11       15.80       18.94      3.88 o 
   0   2  11       60.92       60.11      8.36 o 
   1   2  11        8.38        4.28      5.52 o 
   2   2  11        3.63       -0.03      6.88 o 
 -10   3  11       34.11       30.07      8.57 o 
  -9   3  11       41.55       33.96      6.62 o 
  -8   3  11       48.96       56.59      7.25 o 
  -7   3  11        3.43        1.26      4.34 o 
  -6   3  11       11.29       23.59      5.28 o 
  -5   3  11        8.18       16.54      3.65 o 
  -4   3  11        0.82       -4.14      2.76 o 
  -3   3  11        0.39       -3.19      2.76 o 
  -2   3  11        7.99        7.00      3.28 o 
  -1   3  11      125.45      111.27      5.85 o 
   0   3  11        9.82        6.77      5.37 o 
   1   3  11        5.64        5.74      5.40 o 
   2   3  11        5.82        4.96      5.93 o 
  -9   4  11        1.86       -2.82      4.63 o 
  -8   4  11       33.50       41.04      6.73 o 
  -7   4  11       29.61       30.01      9.07 o 
  -6   4  11      244.24      231.12      9.84 o 
  -5   4  11      137.70      128.98      5.57 o 
  -4   4  11       12.77       12.24      4.13 o 
  -3   4  11       21.35       23.66      3.95 o 
  -2   4  11        1.87       -2.12      2.71 o 
  -1   4  11        1.74       -2.39      2.85 o 
   0   4  11        0.09       -1.12      4.63 o 
   1   4  11       10.81        3.80      5.03 o 
   2   4  11       12.95        4.64      5.68 o 
  -9   5  11        2.91       -2.88      4.52 o 
  -8   5  11       41.48       44.29      6.99 o 
  -7   5  11        0.29       -1.91      4.47 o 
  -6   5  11      139.81      167.32     10.59 o 
  -5   5  11      118.18      119.70      6.25 o 
  -4   5  11        7.19        1.11      3.11 o 
  -3   5  11        2.18       -3.31      2.77 o 
  -2   5  11        1.58       -0.36      2.96 o 
  -1   5  11       11.24        5.31      4.35 o 
   0   5  11        0.58       -1.01      4.90 o 
   1   5  11        5.59        7.93      5.55 o 
   2   5  11        0.66       -6.63      4.72 o 
  -9   6  11        0.32       -1.17      4.46 o 
  -8   6  11       12.09        1.69      5.47 o 
  -7   6  11        6.75        4.93      4.70 o 
  -6   6  11       14.09       19.40      5.17 o 
  -5   6  11       70.15       80.94      6.48 o 
  -4   6  11        0.71       -4.04      2.69 o 
  -3   6  11        4.52        2.03      3.17 o 
  -2   6  11        0.05       -2.24      2.77 o 
  -1   6  11       60.76       76.32      6.62 o 
   0   6  11        9.33        9.39     12.58 o 
   1   6  11        4.22       -1.37      5.26 o 
  -9   7  11        5.37       -4.86      4.74 o 
  -8   7  11       17.60       12.83      5.33 o 
  -7   7  11        0.57       -3.42      4.20 o 
  -6   7  11       33.29       42.65      6.60 o 
  -5   7  11        0.13        0.03      3.59 o 
  -4   7  11        4.62        1.40      3.13 o 
  -3   7  11        1.66       -0.45      2.89 o 
  -2   7  11        6.00        5.98      4.07 o 
  -1   7  11        0.26       -2.22      4.59 o 
   0   7  11        2.90       -1.38      5.01 o 
   1   7  11        0.04       -3.57      4.93 o 
  -8   8  11        0.04        0.76      4.83 o 
  -7   8  11        1.43        3.62      4.64 o 
  -6   8  11       20.53       27.67      4.98 o 
  -5   8  11        8.55        6.74      3.83 o 
  -4   8  11        0.01       -3.63      3.44 o 
  -3   8  11       12.28       13.73      4.32 o 
  -2   8  11        0.81       -5.16      3.54 o 
  -1   8  11        9.12       11.91      6.25 o 
   0   8  11       12.29       21.28      6.82 o 
   1   8  11       19.29       22.68      7.02 o 
  -7   9  11        0.78        1.87      4.58 o 
  -6   9  11        8.09        3.85      4.71 o 
  -5   9  11        1.79        2.16      4.67 o 
  -4   9  11        0.08       -2.87      3.78 o 
  -3   9  11        0.23        0.21      3.63 o 
  -2   9  11       29.53       34.69      7.00 o 
  -1   9  11       32.52       35.80      7.43 o 
   0   9  11       16.61       16.62      6.39 o 
  -7  10  11        5.87        7.12      8.15 o 
  -6  10  11        2.77       -3.40      4.95 o 
  -5  10  11        3.51        6.11      5.22 o 
  -4  10  11       19.41       17.00      4.85 o 
  -3  10  11        0.82       -0.14      3.95 o 
  -2  10  11        1.86        2.51      5.73 o 
  -1  10  11        7.98       13.14      6.50 o 
  -5  11  11       27.87       32.70      7.05 o 
  -4  11  11        0.86        0.05      4.15 o 
  -3  11  11        0.19       -1.61      4.09 o 
  -2  11  11       33.44       43.30      8.36 o 
  -9   0  12       32.32       49.32     10.89 o 
  -8   0  12        5.84       17.29      8.21 o 
  -7   0  12        4.07        5.88      7.17 o 
  -6   0  12      210.23      212.56     14.24 o 
  -5   0  12       70.92       75.49      8.13 o 
  -4   0  12       98.62      106.15      8.34 o 
  -3   0  12        2.76        1.10      5.63 o 
  -2   0  12        0.11       -4.34      4.06 o 
  -1   0  12       29.21       21.37      6.03 o 
   0   0  12       15.64       21.61      9.62 o 
   1   0  12       16.40       11.22      9.46 o 
  -9   1  12       10.21       15.05      5.93 o 
  -8   1  12        0.02        3.02      5.05 o 
  -7   1  12       85.74       96.20      8.61 o 
  -6   1  12       13.06       10.51      5.50 o 
  -5   1  12       19.99       16.18      3.97 o 
  -4   1  12        1.34       -1.66      3.06 o 
  -3   1  12       59.41       59.50      5.30 o 
  -2   1  12        1.64       -1.33      3.15 o 
  -1   1  12       11.09       14.16      4.24 o 
   0   1  12        5.62        6.25      5.69 o 
   1   1  12        3.97       14.02      6.16 o 
  -9   2  12       50.06       55.94      8.22 o 
  -8   2  12       21.70       26.63      6.62 o 
  -7   2  12      298.42      301.00     11.68 o 
  -6   2  12        0.76       -3.61      6.60 o 
  -5   2  12        7.59       -0.51      3.29 o 
  -4   2  12      111.64      112.32      5.72 o 
  -3   2  12       44.89       45.49      4.94 o 
  -2   2  12        0.32        0.08      3.23 o 
  -1   2  12        3.74       -0.62      3.20 o 
   0   2  12       32.93       27.58      7.29 o 
   1   2  12       13.02       14.62      9.75 o 
  -9   3  12        5.42        5.89      8.93 o 
  -8   3  12        0.02        3.84      4.94 o 
  -7   3  12      218.79      256.58     15.53 o 
  -6   3  12       12.94       11.32      6.08 o 
  -5   3  12        6.54        2.56      4.20 o 
  -4   3  12        3.03        3.98      3.32 o 
  -3   3  12       34.82       42.89      4.82 o 
  -2   3  12       45.58       44.42      4.91 o 
  -1   3  12        2.79        0.45      3.90 o 
   0   3  12       83.27       81.25     10.30 o 
   1   3  12        8.20        3.84      5.95 o 
  -9   4  12        0.10       -6.19      4.58 o 
  -8   4  12        8.94        6.16      5.35 o 
  -7   4  12       19.34       26.95      6.19 o 
  -6   4  12       34.94       39.77      6.85 o 
  -5   4  12       35.74       40.71      5.54 o 
  -4   4  12        0.16       -2.71      3.03 o 
  -3   4  12       50.23       48.52      9.59 o 
  -2   4  12       26.17       30.42      4.50 o 
  -1   4  12        1.13       -1.14      3.85 o 
   0   4  12        6.67        5.17      6.86 o 
  -8   5  12       13.20       10.75      6.00 o 
  -7   5  12       17.03       13.50      5.67 o 
  -6   5  12       31.53       31.40      6.51 o 
  -5   5  12       12.30        8.49      4.12 o 
  -4   5  12        0.02       -4.34      2.89 o 
  -3   5  12        0.51       -2.50      2.94 o 
  -2   5  12        0.11       -2.51      3.03 o 
  -1   5  12        1.26       -0.89      3.77 o 
   0   5  12        7.19        2.03      8.23 o 
  -8   6  12       26.13       20.56      6.18 o 
  -7   6  12       37.83       52.48      7.47 o 
  -6   6  12       24.08       21.09      6.03 o 
  -5   6  12        3.49        0.18      4.30 o 
  -4   6  12        1.18       -2.71      3.10 o 
  -3   6  12        0.02       -4.31      2.88 o 
  -2   6  12       51.66       66.41      7.03 o 
  -1   6  12        3.54       -5.18      4.79 o 
   0   6  12        0.00       -3.75      4.98 o 
  -7   7  12        5.53       10.76      5.61 o 
  -6   7  12       23.58       31.59      6.64 o 
  -5   7  12        0.27       -5.49      3.66 o 
  -4   7  12        2.92       -1.69      3.23 o 
  -3   7  12        0.82       -3.01      3.97 o 
  -2   7  12        0.71       -2.12      3.86 o 
  -1   7  12       83.89      124.19     14.48 o 
  -7   8  12       57.44       63.14      7.96 o 
  -6   8  12       74.58       98.76      8.93 o 
  -5   8  12        3.98       -2.12      4.94 o 
  -4   8  12        0.08       -2.59      3.88 o 
  -3   8  12       15.09       17.75      5.07 o 
  -2   8  12        0.03       -3.78      5.03 o 
  -5   9  12       16.84       19.16      6.37 o 
  -4   9  12        2.89       -0.05      4.56 o 
  -3   9  12       13.84       15.91      5.12 o 
  -8   1  13      114.52      118.44      8.47 o 
  -7   1  13       72.59       98.20      9.55 o 
  -6   1  13        4.98        2.18      5.00 o 
  -5   1  13        0.61       -5.38      3.63 o 
  -4   1  13        0.38       -2.27      3.27 o 
  -3   1  13       22.00        7.65      4.31 o 
  -2   1  13        0.27       -4.55      4.71 o 
  -1   1  13        1.49        4.44      5.06 o 
  -7   2  13        2.44        1.15      6.07 o 
  -6   2  13       53.20       73.34      8.57 o 
  -5   2  13       12.46        9.18      4.61 o 
  -4   2  13        0.87       -3.39      3.40 o 
  -3   2  13        2.25       -1.86      3.20 o 
  -2   2  13       25.53       29.87      4.72 o 
  -1   2  13       22.79       22.66     10.65 o 
  -7   3  13        0.02       -1.65      4.56 o 
  -6   3  13        1.68        2.69      5.38 o 
  -5   3  13        0.22       -3.71      3.77 o 
  -4   3  13        0.66        0.36      3.44 o 
  -3   3  13        2.41       -0.26      3.42 o 
  -2   3  13        0.89       -5.12      3.41 o 
  -7   4  13        7.27        4.73      5.34 o 
  -6   4  13        4.91       -3.33      4.89 o 
  -5   4  13        8.66        4.93      4.69 o 
  -4   4  13        3.51        4.11      3.71 o 
  -3   4  13       17.51       12.29      4.08 o 
  -2   4  13       27.55       32.32      5.01 o 
  -6   5  13        0.13       -1.09      5.46 o 
  -5   5  13        1.50       -5.78      3.98 o 
  -4   5  13        2.39       -3.52      3.31 o 
  -3   5  13        2.64       -0.55      3.71 o 
  -5   6  13        0.06       -5.02      4.03 o 
  -4   6  13        6.09        6.60      3.97 o 
  -3   6  13        0.01       -2.12      4.36 o 
                                                 
